# Supplementary material for: Correlation analysis of whole genome sequencing of a pathogenic Escherichia coli strain of Inner Mongolian origin
Source: Sci Rep. 2024 Jul 5;14:15494. doi: 10.1038/s41598-024-64256-5 (PMC11226720; doi:10.1038/s41598-024-64256-5)
Supplement: Supplementary file 1 — Supplementary Information 1. [file 41598_2024_64256_MOESM1_ESM.xls]

Gene_id	Identity	E_value	Subject_id	Resistance_Type	Min_Identity	Resistance_Requirement	Antibiotic_Resistance	Original_Resistance_Type	Description
E12_GM000171	100.0	1.6e-213	ardb_678	emrd	80	emre	--	emrd	Multidrug resistance efflux pump.
E12_GM000347	100.0	0.0e+00	ardb_150	mdtf	80	mdte,tolc	doxorubicin,erythromycin	mdtef	Resistance-nodulation-cell division transporter system. Multidrug resistance efflux pump.
E12_GM000348	100.0	9.3e-192	ardb_1816	mdte	80	mdtf,tolc	doxorubicin,erythromycin	mdtef	Resistance-nodulation-cell division transporter system. Multidrug resistance efflux pump.
E12_GM000459	40.3	2.0e-41	ardb_2364	vanra	80	vana,vanha,vanxa,vanya,vansa	vancomycin,teicoplanin	vana	VanA type vancomycin resistance operon genes, which can synthesize peptidoglycan with modified C-terminal D-Ala-D-Ala to D-alanine--D-lactate.
E12_GM000470	53.4	5.6e-243	ardb_2143	pbp1a	80	--	penicillin	pbp	The enzyme has a penicillin-insensitive transglycosylase N-terminal domain (formation of linear glycan strands) and a penicillin-sensitive transpeptidase C-terminal domain (cross-linking of the peptide subunits)
E12_GM000578	88.8	0.0e+00	ardb_132	acrb	80	acra,tolc	aminoglycoside,glycylcycline,macrolide,beta_lactam,acriflavin	acr	Resistance-nodulation-cell division transporter system. Multidrug resistance efflux pump.
E12_GM000579	69.3	5.8e-147	ardb_1692	acra	80	acrb,tolc	aminoglycoside,glycylcycline,macrolide,beta_lactam,acriflavin	acr	Resistance-nodulation-cell division transporter system. Multidrug resistance efflux pump.
E12_GM000790	100.0	2.3e-150	ardb_1514	baca	30	--	bacitracin	baca	Undecaprenyl pyrophosphate phosphatase, which consists in the sequestration of Undecaprenyl pyrophosphate.
E12_GM000813	100.0	1.2e-274	ardb_645	tolc	80	maca,macb,mdte,mdtf,acra,acrb	aminoglycoside,glycylcycline,macrolide,beta_lactam,acriflavin	acr	Resistance-nodulation-cell division transporter system. Multidrug resistance efflux pump.
E12_GM001386	66.0	0.0e+00	ardb_1906	acrb	80	acra,tolc	aminoglycoside,glycylcycline,macrolide,beta_lactam,acriflavin	acr	Resistance-nodulation-cell division transporter system. Multidrug resistance efflux pump.
E12_GM001442	100.0	4.0e-102	ardb_1425	dfra17	95	--	trimethoprim	dfra	Group A drug-insensitive dihydrofolate reductase, which can not be inhibited by trimethoprim.
E12_GM001578	98.8	0.0e+00	ardb_1181	arna	80	--	polymyxin	arna	Bifunctional enzyme that catalyzes the oxidative decarboxylation of UDP-glucuronic acid (UDP-GlcUA) to UDP-4-keto-arabinose (UDP-Ara4O) and the addition of a formyl group to UDP-4-amino-4-deoxy-L-arabinose (UDP-L-Ara4N) to form UDP-L-4-formamido-arabinose (UDP-L-Ara4FN). The modified arabinose is attached to lipid A and is required for resistance to polymyxin and cationic antimicrobial peptides.
E12_GM001642	100.0	1.7e-218	ardb_2844	bcr	80	--	--	bcr_mfs	--
E12_GM002170	100.0	2.5e-253	ardb_1983	mdtk	80	--	enoxacin,norfloxacin	mdtk	Major facilitator superfamily transporter. Multidrug resistance efflux pump.
E12_GM002377	40.5	5.0e-20	ardb_1656	vatb	80	--	streptogramin_a	vat	Virginiamycin A acetyltransferase, which can inactivate the target drug.
E12_GM002823	100.0	1.4e-228	ardb_2579	mdth	80	--	deoxycholate,fosfomycin	mdth	Major facilitator superfamily transporter. Multidrug resistance efflux pump.
E12_GM002835	100.0	6.6e-226	ardb_2509	mdtg	80	--	deoxycholate,fosfomycin	mdtg	Major facilitator superfamily transporter. Multidrug resistance efflux pump.
E12_GM003048	100.0	0.0e+00	ardb_2800	macb	80	maca,tolc	macrolide	macab	Resistance-nodulation-cell division transporter system. Multidrug resistance efflux pump. Macrolide-specific efflux system.
E12_GM003085	99.8	3.0e-226	ardb_2030	mdfa	80	--	--	mdfa	--
E12_GM003345	59.9	1.1e-214	ardb_2718	pbp2	80	--	penicillin	pbp	The enzyme has a penicillin-insensitive transglycosylase N-terminal domain (formation of linear glycan strands) and a penicillin-sensitive transpeptidase C-terminal domain (cross-linking of the peptide subunits)
E12_GM003414	43.5	1.3e-89	ardb_202	smef	80	smed,smee	fluoroquinolone	smedef	Resistance-nodulation-cell division transporter system. Multidrug resistance efflux pump.
E12_GM003488	79.3	3.3e-169	ardb_2664	rosa	80	rosb	fosmidomycin	rosab	Efflux pump/potassium antiporter system. RosA: Major facilitator superfamily transporter. RosB: Potassium antiporter.
E12_GM003489	80.3	3.8e-240	ardb_616	rosb	80	rosa	fosmidomycin	rosab	Efflux pump/potassium antiporter system. RosA: Major facilitator superfamily transporter. RosB: Potassium antiporter.
E12_GM003504	100.0	3.8e-218	ardb_1681	acra	80	acrb,tolc	aminoglycoside,glycylcycline,macrolide,beta_lactam,acriflavin	acr	Resistance-nodulation-cell division transporter system. Multidrug resistance efflux pump.
E12_GM003505	100.0	0.0e+00	ardb_1903	acrb	80	acra,tolc	aminoglycoside,glycylcycline,macrolide,beta_lactam,acriflavin	acr	Resistance-nodulation-cell division transporter system. Multidrug resistance efflux pump.
E12_GM003722	67.1	3.0e-62	ardb_2454	tet34	80	--	tetracycline	tet_xprt	Xanthine-guanine phosphoribosyltransferase. Mechanism detail unknown.
E12_GM003821	54.4	3.9e-236	ardb_492	pbp1b	80	--	penicillin	pbp	The enzyme has a penicillin-insensitive transglycosylase N-terminal domain (formation of linear glycan strands) and a penicillin-sensitive transpeptidase C-terminal domain (cross-linking of the peptide subunits)
E12_GM003916	100.0	2.4e-155	ardb_1749	ksga	80	--	kasugamycin	ksga	Specifically dimethylates two adjacent adenosines in the loop of a conserved hairpin near the 3'-end of 16S rRNA in the 30S particle. Its inactivation leads to kasugamycin resistance.
E12_GM004044	99.8	1.0e-226	ardb_1939	mdtm	80	--	chloramphenicol,acriflavine,norfloxacin	mdtm	Major facilitator superfamily transporter. Multidrug resistance efflux pump.
E12_GM004081	79.4	6.5e-64	ardb_1395	fosa	80	--	fosfomycin	fos	Glutathione transferase, metalloglutathione transferase which confers resistance to fosfomycin by catalyzing the addition of glutathione to fosfomycin
E12_GM004223	97.7	2.3e-228	ardb_550	bl1_ec	80	--	cephalosporin	bla_c	Class C beta-lactamase. This enzyme breaks the beta-lactam antibiotic ring open and deactivates the molecule's antibacterial properites.
E12_GM004225	45.7	1.1e-15	ardb_1205	ykkc	80	ykkd	na_antimicrobials	ykk	Small Multidrug Resistance (SMR) protein family. Multidrug resistance efflux pump, which consists of two proteins.
E12_GM004291	100.0	1.3e-185	ardb_454	mdtn	80	mdto,mdtp	t_chloride,acriflavine,puromycin	mdtnop	Resistance-nodulation-cell division transporter system. Multidrug resistance efflux pump.
E12_GM004292	99.9	0.0e+00	ardb_2326	mdto	80	mdtn,mdtp	t_chloride,acriflavine,puromycin	mdtnop	Resistance-nodulation-cell division transporter system. Multidrug resistance efflux pump.
E12_GM004293	99.8	6.2e-271	ardb_693	mdtp	80	mdtn,mdto	t_chloride,acriflavine,puromycin	mdtnop	Resistance-nodulation-cell division transporter system. Multidrug resistance efflux pump.
E12_GM004672	100.0	9.9e-211	ardb_2548	mdtl	80	--	chloramphenicol	mdtl	Major facilitator superfamily transporter. Multidrug resistance efflux pump.
E12_GM000011	49.6	3.1e-169	ardb_2805	macb	80	maca,tolc	macrolide	macab	Resistance-nodulation-cell division transporter system. Multidrug resistance efflux pump. Macrolide-specific efflux system.
E12_GM000042	100.0	1.3e-156	ardb_2959	bl2be_ctxm	75	--	monobactam,penicillin,cephalosporin_iii,ceftazidime,cephalosporin_ii,cephalosporin_i	bla_a	Class A beta-lactamase. This enzyme breaks the beta-lactam antibiotic ring open and deactivates the molecule's antibacterial properites.
E12_GM000051	100.0	8.8e-223	ardb_649	tetb	80	--	tetracycline	tet_efflux	Major facilitator superfamily transporter, tetracycline efflux pump.
E12_GM000055	100.0	9.6e-163	ardb_2431	bl2b_tem1	100	--	penicillin,cephalosporin_ii,cephalosporin_i	bla_a	Class A beta-lactamase. This enzyme breaks the beta-lactam antibiotic ring open and deactivates the molecule's antibacterial properites.
E12_GM000059	99.6	4.1e-147	ardb_785	sul2	80	--	sulfonamide	sul	Sulfonamide-resistant dihydropteroate synthase, which can not be inhibited by sulfonamide.
E12_GM000060	100.0	1.2e-148	ardb_46	aph33ib	80	--	streptomycin	aph	Aminoglycoside O-phosphotransferase, which modifies aminoglycosides by phosphorylation.
E12_GM000061	99.6	1.5e-160	ardb_528	aph6id	80	--	streptomycin	aph	Aminoglycoside O-phosphotransferase, which modifies aminoglycosides by phosphorylation.
E12_GM000063	100.0	1.0e-152	ardb_207	aph3ia	80	--	paromomycin,neomycin,kanamycin,lividomycin,ribostamycin,gentamincin_b	aph	Aminoglycoside O-phosphotransferase, which modifies aminoglycosides by phosphorylation.
E12_GM000122	99.7	3.2e-217	ardb_470	tetc	85	--	tetracycline	tet_efflux	Major facilitator superfamily transporter, tetracycline efflux pump.
