# Supplementary material for: Correlation analysis of whole genome sequencing of a pathogenic Escherichia coli strain of Inner Mongolian origin
Source: Sci Rep. 2024 Jul 5;14:15494. doi: 10.1038/s41598-024-64256-5 (PMC11226720; doi:10.1038/s41598-024-64256-5)
Supplement: Supplementary file 2 — Supplementary Information 2. [file 41598_2024_64256_MOESM2_ESM.xls]

Gene_id	Identity	E_value	Subject_id	ARO	ARO_Name	AMR Gene Family	Drug Class	Resistance Mechanism
E12_GM000289	45.5	6.8e-52	189035	ARO:3001868	ARO_Name:CTX-M-5	CTX-M beta-lactamase	cephalosporin	antibiotic inactivation
E12_GM000311	81.8	1.5e-276	212359	ARO:3005047	ARO_Name:eptB	pmr phosphoethanolamine transferase	peptide antibiotic	antibiotic target alteration
E12_GM000344	100.0	1.7e-139	34855	ARO:3000508	ARO_Name:gadX	resistance-nodulation-cell division (RND) antibiotic efflux pump	fluoroquinolone antibiotic;macrolide antibiotic;penam	antibiotic efflux
E12_GM000346	98.8	1.6e-134	60789	ARO:3003838	ARO_Name:gadW	resistance-nodulation-cell division (RND) antibiotic efflux pump	fluoroquinolone antibiotic;macrolide antibiotic;penam	antibiotic efflux
E12_GM000347	100.0	0.0e+00	34854	ARO:3000796	ARO_Name:mdtF	resistance-nodulation-cell division (RND) antibiotic efflux pump	fluoroquinolone antibiotic;macrolide antibiotic;penam	antibiotic efflux
E12_GM000348	100.0	6.6e-190	34535	ARO:3000795	ARO_Name:mdtE	resistance-nodulation-cell division (RND) antibiotic efflux pump	fluoroquinolone antibiotic;macrolide antibiotic;penam	antibiotic efflux
E12_GM000459	42.4	6.7e-45	92480	ARO:3005068	ARO_Name:ParR	Outer Membrane Porin (Opr);resistance-nodulation-cell division (RND) antibiotic efflux pump	acridine dye;aminoglycoside antibiotic;carbapenem;cephalosporin;cephamycin;disinfecting agents and intercalating dyes;fluoroquinolone antibiotic;macrolide antibiotic;monobactam;penam;penem;phenicol antibiotic;tetracycline antibiotic	antibiotic efflux;reduced permeability to antibiotic
E12_GM000504	100.0	1.7e-116	34534	ARO:3000518	ARO_Name:CRP	resistance-nodulation-cell division (RND) antibiotic efflux pump	fluoroquinolone antibiotic;macrolide antibiotic;penam	antibiotic efflux
E12_GM000575	99.4	6.2e-185	39267	ARO:3000502	ARO_Name:AcrF	resistance-nodulation-cell division (RND) antibiotic efflux pump	cephalosporin;cephamycin;fluoroquinolone antibiotic;penam	antibiotic efflux
E12_GM000578	100.0	0.0e+00	34983	ARO:3000502	ARO_Name:AcrF	resistance-nodulation-cell division (RND) antibiotic efflux pump	cephalosporin;cephamycin;fluoroquinolone antibiotic;penam	antibiotic efflux
E12_GM000579	100.0	5.1e-212	34532	ARO:3000499	ARO_Name:AcrE	resistance-nodulation-cell division (RND) antibiotic efflux pump	cephalosporin;cephamycin;fluoroquinolone antibiotic;penam	antibiotic efflux
E12_GM000580	100.0	3.7e-122	34981	ARO:3000656	ARO_Name:AcrS	resistance-nodulation-cell division (RND) antibiotic efflux pump	cephalosporin;cephamycin;fluoroquinolone antibiotic;glycylcycline;penam;phenicol antibiotic;rifamycin antibiotic;tetracycline antibiotic;triclosan	antibiotic efflux
E12_GM000582	85.9	1.0e-82	39641	ARO:3000502	ARO_Name:AcrF	resistance-nodulation-cell division (RND) antibiotic efflux pump	cephalosporin;cephamycin;fluoroquinolone antibiotic;penam	antibiotic efflux
E12_GM000617	99.1	9.2e-62	149675	ARO:3004704	ARO_Name:aadA8b	ANT(3'')	aminoglycoside antibiotic	antibiotic inactivation
E12_GM000718	98.7	4.9e-207	56140	ARO:3003950	ARO_Name:msbA	ATP-binding cassette (ABC) antibiotic efflux pump	nitroimidazole antibiotic	antibiotic efflux
E12_GM000790	100.0	1.7e-148	15089	ARO:3002986	ARO_Name:bacA	undecaprenyl pyrophosphate related proteins	peptide antibiotic	antibiotic target alteration
E12_GM000813	100.0	8.8e-273	34529	ARO:3000237	ARO_Name:TolC	ATP-binding cassette (ABC) antibiotic efflux pump;major facilitator superfamily (MFS) antibiotic efflux pump;resistance-nodulation-cell division (RND) antibiotic efflux pump	aminocoumarin antibiotic;aminoglycoside antibiotic;carbapenem;cephalosporin;cephamycin;fluoroquinolone antibiotic;glycylcycline;macrolide antibiotic;penam;penem;peptide antibiotic;phenicol antibiotic;rifamycin antibiotic;tetracycline antibiotic;triclosan	antibiotic efflux
E12_GM000997	42.8	2.9e-57	168013	ARO:3005008	ARO_Name:TxR	ATP-binding cassette (ABC) antibiotic efflux pump	tetracycline antibiotic	antibiotic efflux
E12_GM001028	42.5	7.8e-35	6261	ARO:3005010	ARO_Name:qacEdelta1	major facilitator superfamily (MFS) antibiotic efflux pump	acridine dye;disinfecting agents and intercalating dyes	antibiotic efflux
E12_GM001151	40.6	9.6e-60	169249	ARO:3005008	ARO_Name:TxR	ATP-binding cassette (ABC) antibiotic efflux pump	tetracycline antibiotic	antibiotic efflux
E12_GM001174	41.5	1.6e-56	222807	ARO:3005008	ARO_Name:TxR	ATP-binding cassette (ABC) antibiotic efflux pump	tetracycline antibiotic	antibiotic efflux
E12_GM001188	100.0	2.6e-25	11281	ARO:3005069	ARO_Name:rsmA	resistance-nodulation-cell division (RND) antibiotic efflux pump	diaminopyrimidine antibiotic;fluoroquinolone antibiotic;phenicol antibiotic	antibiotic efflux
E12_GM001194	100.0	2.5e-291	34527	ARO:3000074	ARO_Name:emrB	major facilitator superfamily (MFS) antibiotic efflux pump	fluoroquinolone antibiotic	antibiotic efflux
E12_GM001195	100.0	1.1e-206	34652	ARO:3000027	ARO_Name:emrA	major facilitator superfamily (MFS) antibiotic efflux pump	fluoroquinolone antibiotic	antibiotic efflux
E12_GM001196	100.0	1.8e-95	34525	ARO:3000516	ARO_Name:emrR	major facilitator superfamily (MFS) antibiotic efflux pump	fluoroquinolone antibiotic	antibiotic efflux
E12_GM001198	100.0	2.8e-104	71694	ARO:3000516	ARO_Name:emrR	major facilitator superfamily (MFS) antibiotic efflux pump	fluoroquinolone antibiotic	antibiotic efflux
E12_GM001200	78.4	2.3e-152	189861	ARO:3004588	ARO_Name:Klebsiella pneumoniae KpnG	major facilitator superfamily (MFS) antibiotic efflux pump	aminoglycoside antibiotic;carbapenem;cephalosporin;fluoroquinolone antibiotic;macrolide antibiotic;penam;penem;peptide antibiotic	antibiotic efflux
E12_GM001210	61.1	2.3e-31	72521	ARO:3000676	ARO_Name:H-NS	major facilitator superfamily (MFS) antibiotic efflux pump;resistance-nodulation-cell division (RND) antibiotic efflux pump	cephalosporin;cephamycin;fluoroquinolone antibiotic;macrolide antibiotic;penam;tetracycline antibiotic	antibiotic efflux
E12_GM001268	98.1	1.2e-141	56272	ARO:3000796	ARO_Name:mdtF	resistance-nodulation-cell division (RND) antibiotic efflux pump	fluoroquinolone antibiotic;macrolide antibiotic;penam	antibiotic efflux
E12_GM001293	40.3	1.2e-60	169837	ARO:3005008	ARO_Name:TxR	ATP-binding cassette (ABC) antibiotic efflux pump	tetracycline antibiotic	antibiotic efflux
E12_GM001297	73.0	2.6e-169	4370	ARO:3000779	ARO_Name:adeH	resistance-nodulation-cell division (RND) antibiotic efflux pump	fluoroquinolone antibiotic;tetracycline antibiotic	antibiotic efflux
E12_GM001320	99.0	6.1e-54	56316	ARO:3000833	ARO_Name:evgS	major facilitator superfamily (MFS) antibiotic efflux pump;resistance-nodulation-cell division (RND) antibiotic efflux pump	fluoroquinolone antibiotic;macrolide antibiotic;penam;tetracycline antibiotic	antibiotic efflux
E12_GM001352	44.4	3.0e-45	110459	ARO:3004038	ARO_Name:Pseudomonas aeruginosa emrE	small multidrug resistance (SMR) antibiotic efflux pump	aminoglycoside antibiotic	antibiotic efflux
E12_GM001358	40.6	7.9e-59	167436	ARO:3005008	ARO_Name:TxR	ATP-binding cassette (ABC) antibiotic efflux pump	tetracycline antibiotic	antibiotic efflux
E12_GM001386	100.0	0.0e+00	34700	ARO:3000491	ARO_Name:acrD	resistance-nodulation-cell division (RND) antibiotic efflux pump	aminoglycoside antibiotic	antibiotic efflux
E12_GM001417	100.0	3.0e-253	34843	ARO:3004611	ARO_Name:Escherichia coli ampC1 beta-lactamase	ampC-type beta-lactamase	cephalosporin;penam	antibiotic inactivation
E12_GM001418	98.9	2.1e-255	64375	ARO:3004611	ARO_Name:Escherichia coli ampC1 beta-lactamase	ampC-type beta-lactamase	cephalosporin;penam	antibiotic inactivation
E12_GM001441	99.1	9.2e-62	149675	ARO:3004704	ARO_Name:aadA8b	ANT(3'')	aminoglycoside antibiotic	antibiotic inactivation
E12_GM001442	100.0	4.0e-118	10912	ARO:3002860	ARO_Name:dfrA17	trimethoprim resistant dihydrofolate reductase dfr	diaminopyrimidine antibiotic	antibiotic target replacement
E12_GM001448	99.1	9.5e-62	149675	ARO:3004704	ARO_Name:aadA8b	ANT(3'')	aminoglycoside antibiotic	antibiotic inactivation
E12_GM001478	100.0	0.0e+00	40193	ARO:3000833	ARO_Name:evgS	major facilitator superfamily (MFS) antibiotic efflux pump;resistance-nodulation-cell division (RND) antibiotic efflux pump	fluoroquinolone antibiotic;macrolide antibiotic;penam;tetracycline antibiotic	antibiotic efflux
E12_GM001479	100.0	4.6e-111	15090	ARO:3000832	ARO_Name:evgA	major facilitator superfamily (MFS) antibiotic efflux pump;resistance-nodulation-cell division (RND) antibiotic efflux pump	fluoroquinolone antibiotic;macrolide antibiotic;penam;tetracycline antibiotic	antibiotic efflux
E12_GM001480	99.5	2.5e-214	34975	ARO:3000206	ARO_Name:emrK	major facilitator superfamily (MFS) antibiotic efflux pump	tetracycline antibiotic	antibiotic efflux
E12_GM001481	100.0	1.2e-271	35053	ARO:3000254	ARO_Name:emrY	major facilitator superfamily (MFS) antibiotic efflux pump	tetracycline antibiotic	antibiotic efflux
E12_GM001576	62.4	3.3e-204	181792	ARO:3005053	ARO_Name:ArnT	pmr phosphoethanolamine transferase	peptide antibiotic	antibiotic target alteration
E12_GM001578	69.4	5.2e-273	117317	ARO:3002985	ARO_Name:arnA	pmr phosphoethanolamine transferase	peptide antibiotic	antibiotic target alteration
E12_GM001579	100.0	7.4e-180	34838	ARO:3003578	ARO_Name:PmrF	pmr phosphoethanolamine transferase	peptide antibiotic	antibiotic target alteration
E12_GM001608	64.6	4.2e-134	215220	ARO:3004122	ARO_Name:Klebsiella pneumoniae OmpK37	General Bacterial Porin with reduced permeability to beta-lactams	carbapenem;cephalosporin;cephamycin;monobactam;penam;penem	reduced permeability to antibiotic
E12_GM001612	100.0	2.6e-310	37737	ARO:3003952	ARO_Name:YojI	ATP-binding cassette (ABC) antibiotic efflux pump	peptide antibiotic	antibiotic efflux
E12_GM001742	100.0	5.4e-135	35488	ARO:3000828	ARO_Name:baeR	resistance-nodulation-cell division (RND) antibiotic efflux pump	aminocoumarin antibiotic;aminoglycoside antibiotic	antibiotic efflux
E12_GM001743	100.0	1.6e-268	34515	ARO:3000829	ARO_Name:baeS	resistance-nodulation-cell division (RND) antibiotic efflux pump	aminocoumarin antibiotic;aminoglycoside antibiotic	antibiotic efflux
E12_GM001744	97.4	3.5e-93	69920	ARO:3000829	ARO_Name:baeS	resistance-nodulation-cell division (RND) antibiotic efflux pump	aminocoumarin antibiotic;aminoglycoside antibiotic	antibiotic efflux
E12_GM001745	100.0	0.0e+00	35568	ARO:3000794	ARO_Name:mdtC	resistance-nodulation-cell division (RND) antibiotic efflux pump	aminocoumarin antibiotic	antibiotic efflux
E12_GM001746	100.0	0.0e+00	35329	ARO:3000793	ARO_Name:mdtB	resistance-nodulation-cell division (RND) antibiotic efflux pump	aminocoumarin antibiotic	antibiotic efflux
E12_GM001747	100.0	2.5e-220	37362	ARO:3000792	ARO_Name:mdtA	resistance-nodulation-cell division (RND) antibiotic efflux pump	aminocoumarin antibiotic	antibiotic efflux
E12_GM001772	85.8	1.9e-190	209546	ARO:3003577	ARO_Name:ugd	pmr phosphoethanolamine transferase	peptide antibiotic	antibiotic target alteration
E12_GM001774	99.1	9.2e-62	149675	ARO:3004704	ARO_Name:aadA8b	ANT(3'')	aminoglycoside antibiotic	antibiotic inactivation
E12_GM001832	83.7	7.7e-96	56356	ARO:3000796	ARO_Name:mdtF	resistance-nodulation-cell division (RND) antibiotic efflux pump	fluoroquinolone antibiotic;macrolide antibiotic;penam	antibiotic efflux
E12_GM001848	82.7	2.5e-227	134374	ARO:3001327	ARO_Name:MdtK	multidrug and toxic compound extrusion (MATE) transporter	fluoroquinolone antibiotic	antibiotic efflux
E12_GM001863	47.9	7.3e-56	174364	ARO:3003950	ARO_Name:msbA	ATP-binding cassette (ABC) antibiotic efflux pump	nitroimidazole antibiotic	antibiotic efflux
E12_GM001872	41.4	6.9e-43	153652	ARO:3000838	ARO_Name:arlR	major facilitator superfamily (MFS) antibiotic efflux pump	acridine dye;disinfecting agents and intercalating dyes;fluoroquinolone antibiotic	antibiotic efflux
E12_GM001875	92.2	3.6e-58	149675	ARO:3004704	ARO_Name:aadA8b	ANT(3'')	aminoglycoside antibiotic	antibiotic inactivation
E12_GM001922	73.8	5.6e-100	131892	ARO:3000826	ARO_Name:sdiA	resistance-nodulation-cell division (RND) antibiotic efflux pump	cephalosporin;fluoroquinolone antibiotic;glycylcycline;penam;phenicol antibiotic;rifamycin antibiotic;tetracycline antibiotic;triclosan	antibiotic efflux
E12_GM002138	99.1	9.2e-62	149675	ARO:3004704	ARO_Name:aadA8b	ANT(3'')	aminoglycoside antibiotic	antibiotic inactivation
E12_GM002151	45.5	8.3e-23	56316	ARO:3000833	ARO_Name:evgS	major facilitator superfamily (MFS) antibiotic efflux pump;resistance-nodulation-cell division (RND) antibiotic efflux pump	fluoroquinolone antibiotic;macrolide antibiotic;penam;tetracycline antibiotic	antibiotic efflux
E12_GM002170	48.2	6.3e-116	172432	ARO:3003953	ARO_Name:hmrM	multidrug and toxic compound extrusion (MATE) transporter	acridine dye;disinfecting agents and intercalating dyes;fluoroquinolone antibiotic	antibiotic efflux
E12_GM002215	67.9	2.1e-84	181913	ARO:3001119	ARO_Name:SHV-64	SHV beta-lactamase	carbapenem;cephalosporin;penam	antibiotic inactivation
E12_GM002228	45.6	8.0e-54	99485	ARO:3005068	ARO_Name:ParR	Outer Membrane Porin (Opr);resistance-nodulation-cell division (RND) antibiotic efflux pump	acridine dye;aminoglycoside antibiotic;carbapenem;cephalosporin;cephamycin;disinfecting agents and intercalating dyes;fluoroquinolone antibiotic;macrolide antibiotic;monobactam;penam;penem;phenicol antibiotic;tetracycline antibiotic	antibiotic efflux;reduced permeability to antibiotic
E12_GM002236	100.0	3.0e-57	34510	ARO:3004580	ARO_Name:Klebsiella pneumoniae KpnE	major facilitator superfamily (MFS) antibiotic efflux pump	aminoglycoside antibiotic;cephalosporin;macrolide antibiotic;peptide antibiotic;rifamycin antibiotic;tetracycline antibiotic	antibiotic efflux
E12_GM002237	100.0	1.2e-52	34509	ARO:3004583	ARO_Name:Klebsiella pneumoniae KpnF	major facilitator superfamily (MFS) antibiotic efflux pump	aminoglycoside antibiotic;cephalosporin;macrolide antibiotic;peptide antibiotic;rifamycin antibiotic;tetracycline antibiotic	antibiotic efflux
E12_GM002277	98.4	2.8e-69	54107	ARO:3000263	ARO_Name:marA	General Bacterial Porin with reduced permeability to beta-lactams;resistance-nodulation-cell division (RND) antibiotic efflux pump	carbapenem;cephalosporin;cephamycin;fluoroquinolone antibiotic;glycylcycline;monobactam;penam;penem;phenicol antibiotic;rifamycin antibiotic;tetracycline antibiotic;triclosan	antibiotic efflux;reduced permeability to antibiotic
E12_GM002360	47.3	4.5e-51	64651	ARO:3002639	ARO_Name:APH(3'')-Ib	APH(3'')	aminoglycoside antibiotic	antibiotic inactivation
E12_GM002362	87.9	4.8e-64	60360	ARO:3000316	ARO_Name:mphA	macrolide phosphotransferase (MPH)	macrolide antibiotic	antibiotic inactivation
E12_GM002440	79.1	3.9e-172	215220	ARO:3004122	ARO_Name:Klebsiella pneumoniae OmpK37	General Bacterial Porin with reduced permeability to beta-lactams	carbapenem;cephalosporin;cephamycin;monobactam;penam;penem	reduced permeability to antibiotic
E12_GM002459	99.1	9.2e-62	149675	ARO:3004704	ARO_Name:aadA8b	ANT(3'')	aminoglycoside antibiotic	antibiotic inactivation
E12_GM002667	100.0	2.6e-65	34507	ARO:3000676	ARO_Name:H-NS	major facilitator superfamily (MFS) antibiotic efflux pump;resistance-nodulation-cell division (RND) antibiotic efflux pump	cephalosporin;cephamycin;fluoroquinolone antibiotic;macrolide antibiotic;penam;tetracycline antibiotic	antibiotic efflux
E12_GM002823	100.0	1.0e-226	34963	ARO:3001216	ARO_Name:mdtH	major facilitator superfamily (MFS) antibiotic efflux pump	fluoroquinolone antibiotic	antibiotic efflux
E12_GM002835	100.0	4.7e-224	34505	ARO:3001329	ARO_Name:mdtG	major facilitator superfamily (MFS) antibiotic efflux pump	fosfomycin	antibiotic efflux
E12_GM002858	47.3	4.5e-51	64651	ARO:3002639	ARO_Name:APH(3'')-Ib	APH(3'')	aminoglycoside antibiotic	antibiotic inactivation
E12_GM002860	41.6	7.2e-144	187365	ARO:3001927	ARO_Name:CTX-M-66	CTX-M beta-lactamase	cephalosporin	antibiotic inactivation
E12_GM002879	40.9	1.5e-34	110459	ARO:3004038	ARO_Name:Pseudomonas aeruginosa emrE	small multidrug resistance (SMR) antibiotic efflux pump	aminoglycoside antibiotic	antibiotic efflux
E12_GM002925	66.2	4.8e-45	37402	ARO:3000979	ARO_Name:TEM-116	TEM beta-lactamase	cephalosporin;monobactam;penam;penem	antibiotic inactivation
E12_GM002926	86.3	2.4e-176	213685	ARO:3005044	ARO_Name:OmpA	General Bacterial Porin with reduced permeability to beta-lactams	carbapenem;cephalosporin;cephamycin;monobactam;penam;penem	reduced permeability to antibiotic
E12_GM002953	59.4	5.9e-117	214009	ARO:3004122	ARO_Name:Klebsiella pneumoniae OmpK37	General Bacterial Porin with reduced permeability to beta-lactams	carbapenem;cephalosporin;cephamycin;monobactam;penam;penem	reduced permeability to antibiotic
E12_GM002970	100.0	0.0e+00	34504	ARO:3003950	ARO_Name:msbA	ATP-binding cassette (ABC) antibiotic efflux pump	nitroimidazole antibiotic	antibiotic efflux
E12_GM003026	99.1	9.2e-62	149675	ARO:3004704	ARO_Name:aadA8b	ANT(3'')	aminoglycoside antibiotic	antibiotic inactivation
E12_GM003048	51.8	8.5e-175	227145	ARO:3000535	ARO_Name:macB	ATP-binding cassette (ABC) antibiotic efflux pump	macrolide antibiotic	antibiotic efflux
E12_GM003085	100.0	3.3e-225	40194	ARO:3001328	ARO_Name:Escherichia coli mdfA	major facilitator superfamily (MFS) antibiotic efflux pump	benzalkonium chloride;rhodamine;tetracycline antibiotic	antibiotic efflux
E12_GM003299	100.0	4.8e-125	34820	ARO:3003841	ARO_Name:kdpE	kdpDE	aminoglycoside antibiotic	antibiotic efflux
E12_GM003414	43.5	9.0e-91	523	ARO:3004142	ARO_Name:OprZ	resistance-nodulation-cell division (RND) antibiotic efflux pump	aminoglycoside antibiotic;cephalosporin;fluoroquinolone antibiotic;macrolide antibiotic	antibiotic efflux
E12_GM003432	45.8	5.3e-32	39559	ARO:3000508	ARO_Name:gadX	resistance-nodulation-cell division (RND) antibiotic efflux pump	fluoroquinolone antibiotic;macrolide antibiotic;penam	antibiotic efflux
E12_GM003454	56.5	2.5e-110	56140	ARO:3003950	ARO_Name:msbA	ATP-binding cassette (ABC) antibiotic efflux pump	nitroimidazole antibiotic	antibiotic efflux
E12_GM003479	43.7	4.4e-25	130507	ARO:3000504	ARO_Name:golS	resistance-nodulation-cell division (RND) antibiotic efflux pump	carbapenem;cephalosporin;cephamycin;monobactam;penam;penem;phenicol antibiotic	antibiotic efflux
E12_GM003497	91.1	6.4e-183	188241	ARO:3003923	ARO_Name:oqxB	resistance-nodulation-cell division (RND) antibiotic efflux pump	diaminopyrimidine antibiotic;fluoroquinolone antibiotic;glycylcycline;nitrofuran antibiotic;tetracycline antibiotic	antibiotic efflux
E12_GM003504	100.0	2.7e-216	34500	ARO:3004043	ARO_Name:Escherichia coli acrA	resistance-nodulation-cell division (RND) antibiotic efflux pump	cephalosporin;fluoroquinolone antibiotic;glycylcycline;penam;phenicol antibiotic;rifamycin antibiotic;tetracycline antibiotic;triclosan	antibiotic efflux
E12_GM003505	100.0	0.0e+00	34499	ARO:3000216	ARO_Name:acrB	resistance-nodulation-cell division (RND) antibiotic efflux pump	cephalosporin;fluoroquinolone antibiotic;glycylcycline;penam;phenicol antibiotic;rifamycin antibiotic;tetracycline antibiotic;triclosan	antibiotic efflux
E12_GM003565	47.8	5.9e-20	125599	ARO:3005040	ARO_Name:YajC	resistance-nodulation-cell division (RND) antibiotic efflux pump	cephalosporin;fluoroquinolone antibiotic;glycylcycline;penam;phenicol antibiotic;rifamycin antibiotic;tetracycline antibiotic;triclosan	antibiotic efflux
E12_GM003573	41.1	3.9e-42	214672	ARO:3000828	ARO_Name:baeR	resistance-nodulation-cell division (RND) antibiotic efflux pump	aminocoumarin antibiotic;aminoglycoside antibiotic	antibiotic efflux
E12_GM003592	41.5	4.1e-70	201873	ARO:3003723	ARO_Name:vanI	glycopeptide resistance gene cluster;van ligase	glycopeptide antibiotic	antibiotic target alteration
E12_GM003598	99.7	1.0e-220	34498	ARO:3004612	ARO_Name:Escherichia coli ampH beta-lactamase	ampC-type beta-lactamase	cephalosporin;penam	antibiotic inactivation
E12_GM003637	43.3	3.8e-56	170182	ARO:3005008	ARO_Name:TxR	ATP-binding cassette (ABC) antibiotic efflux pump	tetracycline antibiotic	antibiotic efflux
E12_GM003660	99.1	9.5e-62	149675	ARO:3004704	ARO_Name:aadA8b	ANT(3'')	aminoglycoside antibiotic	antibiotic inactivation
E12_GM003699	47.3	4.5e-51	64651	ARO:3002639	ARO_Name:APH(3'')-Ib	APH(3'')	aminoglycoside antibiotic	antibiotic inactivation
E12_GM003719	61.3	8.8e-126	215140	ARO:3004122	ARO_Name:Klebsiella pneumoniae OmpK37	General Bacterial Porin with reduced permeability to beta-lactams	carbapenem;cephalosporin;cephamycin;monobactam;penam;penem	reduced permeability to antibiotic
E12_GM003814	40.0	6.1e-12	56316	ARO:3000833	ARO_Name:evgS	major facilitator superfamily (MFS) antibiotic efflux pump;resistance-nodulation-cell division (RND) antibiotic efflux pump	fluoroquinolone antibiotic;macrolide antibiotic;penam;tetracycline antibiotic	antibiotic efflux
E12_GM003910	99.5	0.0e+00	56341	ARO:3002660	ARO_Name:APH(6)-Id	APH(6)	aminoglycoside antibiotic	antibiotic inactivation
E12_GM003913	83.1	0.0e+00	227854	ARO:3005059	ARO_Name:LptD	ATP-binding cassette (ABC) antibiotic efflux pump	aminocoumarin antibiotic;carbapenem;peptide antibiotic;rifamycin antibiotic	antibiotic efflux
E12_GM003919	75.5	1.1e-69	146951	ARO:3005334	ARO_Name:Trimethoprim-resistant dihydrofolate reductase DfrA42	trimethoprim resistant dihydrofolate reductase dfr	diaminopyrimidine antibiotic	antibiotic target replacement
E12_GM003962	100.0	2.6e-66	37718	ARO:3000167	ARO_Name:tet(C)	major facilitator superfamily (MFS) antibiotic efflux pump	tetracycline antibiotic	antibiotic efflux
E12_GM003970	98.1	6.8e-139	88192	ARO:3000656	ARO_Name:AcrS	resistance-nodulation-cell division (RND) antibiotic efflux pump	cephalosporin;cephamycin;fluoroquinolone antibiotic;glycylcycline;penam;phenicol antibiotic;rifamycin antibiotic;tetracycline antibiotic;triclosan	antibiotic efflux
E12_GM003972	46.2	2.0e-46	161764	ARO:3003066	ARO_Name:smeR	resistance-nodulation-cell division (RND) antibiotic efflux pump	aminoglycoside antibiotic;cephalosporin;cephamycin;penam	antibiotic efflux
E12_GM004044	100.0	1.5e-225	35400	ARO:3001214	ARO_Name:mdtM	major facilitator superfamily (MFS) antibiotic efflux pump	acridine dye;disinfecting agents and intercalating dyes;fluoroquinolone antibiotic;lincosamide antibiotic;nucleoside antibiotic;phenicol antibiotic	antibiotic efflux
E12_GM004081	100.0	1.4e-79	18862	ARO:3005162	ARO_Name:FosA7.5	fosfomycin thiol transferase	fosfomycin	antibiotic inactivation
E12_GM004082	72.8	1.9e-69	56356	ARO:3000796	ARO_Name:mdtF	resistance-nodulation-cell division (RND) antibiotic efflux pump	fluoroquinolone antibiotic;macrolide antibiotic;penam	antibiotic efflux
E12_GM004163	99.1	9.2e-62	149675	ARO:3004704	ARO_Name:aadA8b	ANT(3'')	aminoglycoside antibiotic	antibiotic inactivation
E12_GM004223	100.0	3.4e-232	59186	ARO:3004290	ARO_Name:Escherichia coli ampC beta-lactamase	ampC-type beta-lactamase	cephalosporin;penam	antibiotic inactivation
E12_GM004225	40.6	5.3e-10	105894	ARO:3005098	ARO_Name:qacL	small multidrug resistance (SMR) antibiotic efflux pump	disinfecting agents and intercalating dyes	antibiotic efflux
E12_GM004232	75.5	9.4e-151	105423	ARO:3002534	ARO_Name:AAC(3)-IIb	AAC(3)	aminoglycoside antibiotic	antibiotic inactivation
E12_GM004261	100.0	0.0e+00	150118	ARO:3003576	ARO_Name:eptA	pmr phosphoethanolamine transferase	peptide antibiotic	antibiotic target alteration
E12_GM004262	40.4	2.8e-29	44458	ARO:3000508	ARO_Name:gadX	resistance-nodulation-cell division (RND) antibiotic efflux pump	fluoroquinolone antibiotic;macrolide antibiotic;penam	antibiotic efflux
E12_GM004264	100.0	1.1e-308	34807	ARO:3003576	ARO_Name:eptA	pmr phosphoethanolamine transferase	peptide antibiotic	antibiotic target alteration
E12_GM004265	40.0	2.5e-33	158894	ARO:3000838	ARO_Name:arlR	major facilitator superfamily (MFS) antibiotic efflux pump	acridine dye;disinfecting agents and intercalating dyes;fluoroquinolone antibiotic	antibiotic efflux
E12_GM004291	100.0	9.0e-184	35706	ARO:3003548	ARO_Name:mdtN	major facilitator superfamily (MFS) antibiotic efflux pump	acridine dye;disinfecting agents and intercalating dyes;nucleoside antibiotic	antibiotic efflux
E12_GM004292	100.0	0.0e+00	40195	ARO:3003549	ARO_Name:mdtO	major facilitator superfamily (MFS) antibiotic efflux pump	acridine dye;disinfecting agents and intercalating dyes;nucleoside antibiotic	antibiotic efflux
E12_GM004293	100.0	1.8e-270	40196	ARO:3003550	ARO_Name:mdtP	major facilitator superfamily (MFS) antibiotic efflux pump	acridine dye;disinfecting agents and intercalating dyes;nucleoside antibiotic	antibiotic efflux
E12_GM004312	70.5	2.8e-52	126462	ARO:3004107	ARO_Name:Pseudomonas aeruginosa soxR	ATP-binding cassette (ABC) antibiotic efflux pump;major facilitator superfamily (MFS) antibiotic efflux pump;resistance-nodulation-cell division (RND) antibiotic efflux pump	acridine dye;cephalosporin;disinfecting agents and intercalating dyes;fluoroquinolone antibiotic;glycylcycline;penam;phenicol antibiotic;rifamycin antibiotic;tetracycline antibiotic;triclosan	antibiotic efflux;antibiotic target alteration
E12_GM004313	47.0	3.8e-24	22817	ARO:3000823	ARO_Name:ramA	General Bacterial Porin with reduced permeability to beta-lactams;resistance-nodulation-cell division (RND) antibiotic efflux pump	carbapenem;cephalosporin;cephamycin;fluoroquinolone antibiotic;glycylcycline;monobactam;penam;penem;phenicol antibiotic;rifamycin antibiotic;tetracycline antibiotic;triclosan	antibiotic efflux;reduced permeability to antibiotic
E12_GM004317	48.0	1.1e-122	103027	ARO:3000801	ARO_Name:MexD	resistance-nodulation-cell division (RND) antibiotic efflux pump	aminocoumarin antibiotic;aminoglycoside antibiotic;cephalosporin;diaminopyrimidine antibiotic;fluoroquinolone antibiotic;macrolide antibiotic;penam;phenicol antibiotic;tetracycline antibiotic	antibiotic efflux
E12_GM004342	98.6	1.1e-201	126282	ARO:3000971	ARO_Name:TEM-108	TEM beta-lactamase	cephalosporin;monobactam;penam;penem	antibiotic inactivation
E12_GM004374	40.7	1.3e-57	222785	ARO:3005008	ARO_Name:TxR	ATP-binding cassette (ABC) antibiotic efflux pump	tetracycline antibiotic	antibiotic efflux
E12_GM004392	44.6	6.4e-310	204446	ARO:3004480	ARO_Name:Bifidobacterium adolescentis rpoB mutants conferring resistance to rifampicin	rifamycin-resistant beta-subunit of RNA polymerase (rpoB)	peptide antibiotic;rifamycin antibiotic	antibiotic target alteration;antibiotic target replacement
E12_GM004430	99.5	2.9e-122	88119	ARO:3000491	ARO_Name:acrD	resistance-nodulation-cell division (RND) antibiotic efflux pump	aminoglycoside antibiotic	antibiotic efflux
E12_GM004465	48.2	1.8e-50	120433	ARO:3004054	ARO_Name:Pseudomonas aeruginosa CpxR	resistance-nodulation-cell division (RND) antibiotic efflux pump	aminocoumarin antibiotic;aminoglycoside antibiotic;carbapenem;cephalosporin;cephamycin;diaminopyrimidine antibiotic;fluoroquinolone antibiotic;macrolide antibiotic;monobactam;penam;penem;peptide antibiotic;phenicol antibiotic;sulfonamide antibiotic;tetracycline antibiotic	antibiotic efflux
E12_GM004466	100.0	3.3e-258	34538	ARO:3000830	ARO_Name:cpxA	resistance-nodulation-cell division (RND) antibiotic efflux pump	aminocoumarin antibiotic;aminoglycoside antibiotic	antibiotic efflux
E12_GM004482	100.0	4.9e-143	150743	ARO:3000830	ARO_Name:cpxA	resistance-nodulation-cell division (RND) antibiotic efflux pump	aminocoumarin antibiotic;aminoglycoside antibiotic	antibiotic efflux
E12_GM004519	43.3	1.1e-51	168790	ARO:3005008	ARO_Name:TxR	ATP-binding cassette (ABC) antibiotic efflux pump	tetracycline antibiotic	antibiotic efflux
E12_GM004628	41.4	2.8e-46	57917	ARO:3003548	ARO_Name:mdtN	major facilitator superfamily (MFS) antibiotic efflux pump	acridine dye;disinfecting agents and intercalating dyes;nucleoside antibiotic	antibiotic efflux
E12_GM000010	41.8	1.1e-55	227022	ARO:3000533	ARO_Name:macA	ATP-binding cassette (ABC) antibiotic efflux pump	macrolide antibiotic	antibiotic efflux
E12_GM000011	46.5	1.7e-154	227260	ARO:3000535	ARO_Name:macB	ATP-binding cassette (ABC) antibiotic efflux pump	macrolide antibiotic	antibiotic efflux
E12_GM000022	47.3	4.5e-51	64651	ARO:3002639	ARO_Name:APH(3'')-Ib	APH(3'')	aminoglycoside antibiotic	antibiotic inactivation
E12_GM000033	100.0	6.4e-104	150561	ARO:3001387	ARO_Name:TEM-210	TEM beta-lactamase	cephalosporin;monobactam;penam;penem	antibiotic inactivation
E12_GM000036	100.0	6.4e-104	150561	ARO:3001387	ARO_Name:TEM-210	TEM beta-lactamase	cephalosporin;monobactam;penam;penem	antibiotic inactivation
E12_GM000041	96.6	1.5e-132	182490	ARO:3001945	ARO_Name:CTX-M-84	CTX-M beta-lactamase	cephalosporin	antibiotic inactivation
E12_GM000042	100.0	9.5e-155	40032	ARO:3001889	ARO_Name:CTX-M-27	CTX-M beta-lactamase	carbapenem;cephalosporin;penam	antibiotic inactivation
E12_GM000049	100.0	3.5e-78	218074	ARO:3002660	ARO_Name:APH(6)-Id	APH(6)	aminoglycoside antibiotic	antibiotic inactivation
E12_GM000050	44.3	2.7e-21	87041	ARO:3002660	ARO_Name:APH(6)-Id	APH(6)	aminoglycoside antibiotic	antibiotic inactivation
E12_GM000051	100.0	6.3e-221	1076	ARO:3000166	ARO_Name:tet(B)	major facilitator superfamily (MFS) antibiotic efflux pump	tetracycline antibiotic	antibiotic efflux
E12_GM000053	49.0	1.9e-20	87775	ARO:3000263	ARO_Name:marA	General Bacterial Porin with reduced permeability to beta-lactams;resistance-nodulation-cell division (RND) antibiotic efflux pump	carbapenem;cephalosporin;cephamycin;fluoroquinolone antibiotic;glycylcycline;monobactam;penam;penem;phenicol antibiotic;rifamycin antibiotic;tetracycline antibiotic;triclosan	antibiotic efflux;reduced permeability to antibiotic
E12_GM000055	100.0	6.8e-161	644	ARO:3000873	ARO_Name:TEM-1	TEM beta-lactamase	cephalosporin;monobactam;penam;penem	antibiotic inactivation
E12_GM000056	100.0	6.4e-104	150561	ARO:3001387	ARO_Name:TEM-210	TEM beta-lactamase	cephalosporin;monobactam;penam;penem	antibiotic inactivation
E12_GM000058	100.0	3.4e-112	150507	ARO:3002660	ARO_Name:APH(6)-Id	APH(6)	aminoglycoside antibiotic	antibiotic inactivation
E12_GM000059	100.0	5.9e-146	15187	ARO:3000412	ARO_Name:sul2	sulfonamide resistant sul	sulfonamide antibiotic;sulfone antibiotic	antibiotic target replacement
E12_GM000060	100.0	8.4e-147	440	ARO:3002639	ARO_Name:APH(3'')-Ib	APH(3'')	aminoglycoside antibiotic	antibiotic inactivation
E12_GM000061	100.0	1.6e-159	40200	ARO:3002660	ARO_Name:APH(6)-Id	APH(6)	aminoglycoside antibiotic	antibiotic inactivation
E12_GM000062	100.0	6.4e-104	150561	ARO:3001387	ARO_Name:TEM-210	TEM beta-lactamase	cephalosporin;monobactam;penam;penem	antibiotic inactivation
E12_GM000063	100.0	7.4e-151	1459	ARO:3002641	ARO_Name:APH(3')-Ia	APH(3')	aminoglycoside antibiotic	antibiotic inactivation
E12_GM000065	99.1	9.2e-62	149675	ARO:3004704	ARO_Name:aadA8b	ANT(3'')	aminoglycoside antibiotic	antibiotic inactivation
E12_GM000123	99.1	9.2e-62	149675	ARO:3004704	ARO_Name:aadA8b	ANT(3'')	aminoglycoside antibiotic	antibiotic inactivation
E12_GM000139	99.1	9.2e-62	149675	ARO:3004704	ARO_Name:aadA8b	ANT(3'')	aminoglycoside antibiotic	antibiotic inactivation
