# Supplementary material for: Correlation analysis of whole genome sequencing of a pathogenic Escherichia coli strain of Inner Mongolian origin
Source: Sci Rep. 2024 Jul 5;14:15494. doi: 10.1038/s41598-024-64256-5 (PMC11226720; doi:10.1038/s41598-024-64256-5)
Supplement: Supplementary file 3 — Supplementary Information 3. [file 41598_2024_64256_MOESM3_ESM.xls]

Gene_id	Identity	E_value	PHI-base accession	Protein ID	Gene Name	Pathogen ID	Pathogen species	Disease Name	Host species	Gene Function	Experimental evidence	Mutant Phenotype
E12_GM000156	57.1	8.6e-37	PHI:4102	Q8FXL4	ibpA	29461	Brucella suis	Brucellosis	Mus musculus (related: house mouse)	heat-shock chaperone	gene deletion: full	unaffected pathogenicity
E12_GM000157	43.8	2.0e-28	PHI:2657	A9CFS9	HspL	358	Agrobacterium tumefaciens	Crown Gall Disease	Solanum tuberosum (related: potato)	Functions as a VirB8 chaperone to promote T4SS-mediated DNA transfer	gene deletion: full	reduced virulence
E12_GM000174	41.7	9.4e-114	PHI:3975	G4MMK2	MoIlv2	318829	Magnaporthe oryzae	Rice Blast	Hordeum vulgare (related: barley)	Acetolactate synthases	gene disruption; gene complementation	loss of pathogenicity
E12_GM000190	80.6	2.1e-270	PHI:9177	A0A0F6B8Q0	HilE (STM14_4514)	28901	Salmonella enterica	salmonellosis	Mus musculus (related: house mouse)	Putative inner membrane protein	gene mutation	reduced virulence
E12_GM000196	97.9	0.0e+00	PHI:9162	Q8Z2I0	SpoT	28901	Salmonella enterica	Salmonellosis	Mus musculus (related: house mouse)	Bifunctional (p)ppGpp synthetase II/ guanosine-3',5'-bis pyrophosphate 3'-pyrophosphohydrolase	Gene deletion: full; gene complementation	reduced virulence
E12_GM000205	96.7	6.1e-114	PHI:7662	P08870	pyrE	28901	Salmonella enterica	salmonellosis	Bos taurus (related: cattle)	Orotate phosphoribosyltransferase	Gene deletion: full; Chemical complementation	unaffected pathogenicity
E12_GM000215	53.7	1.3e-118	PHI:7635	Q9HUH7	waaA	287	Pseudomonas aeruginosa	Infections	Lactuca sativa (related: garden lettuce)	3-deoxy-D-manno-octulosonic-acid (KDO) transferase	gene deletion: full	reduced virulence
E12_GM000217	89.6	2.0e-197	PHI:9593	H9L435	rfaG	28901	Salmonella enterica	Salmonellosis	Sus scrofa (related: Pig)	Glucosyltransferase I	Gene mutation	reduced virulence
E12_GM000225	84.1	3.5e-150	PHI:9594	P26469	rfaC	28901	Salmonella enterica	Salmonellosis	Sus scrofa (related: Pig)	heptosyl transferase	Gene mutation	reduced virulence
E12_GM000232	89.7	2.5e-180	PHI:5573	A0A0D6I3U0	envC	28901	Salmonella enterica	Salmonellosis	Mus musculus (related: house mouse)	Determinants for intrinsic CAMP resistance	gene mutation	reduced virulence
E12_GM000263	42.3	1.7e-98	PHI:7787	Q88BC5	AldA (PSPTO_0092)	317	Pseudomonas syringae	bacterial speck of tomato	Arabidopsis thaliana (related: thale cress)	Indole-3-acetaldehyde dehydrogenase	Gene disruption	reduced virulence
E12_GM000280	62.3	2.8e-55	PHI:10064	A0A0F6B5Q6	STM14_RS15255	28901	Salmonella enterica	Infections	Lactuca sativa (related: garden lettuce)	Hypothetical protein	Gene deletion: full	unaffected pathogenicity
E12_GM000282	81.7	0.0e+00	PHI:9246	Q8Z2C1	malS	28901	Salmonella enterica	Salmonellosis	Homo sapiens (related: human)	Regulatory non-coding RNA	altered gene expression / gene regulation: overexpression	reduced virulence
E12_GM000287	61.4	7.5e-103	PHI:9129	Q2YJE8	bab2_1109	235	Brucella abortus	brucellosis	Mus musculus (related: house mouse)	ABC transporter periplasmic binding protein	Gene disruption; gene complementation	reduced virulence
E12_GM000296	71.6	3.3e-24	PHI:7263	A0A0F6AYC2	cspE	28901	Salmonella enterica	Salmonellosis	Mus musculus (related: house mouse)	Cold shock protein	gene deletion: full	unaffected pathogenicity
E12_GM000316	46.8	1.9e-61	PHI:7820	H7C7Q3	oppD (bb0334)	139	Borreliella burgdorferi	Lyme disease	Mus musculus (related: house mouse)	Oligopepeptide (Opp) transporter that drives transport by hydrolyzing ATP	Gene mutation; Chemical complementation	reduced virulence
E12_GM000317	46.6	3.9e-59	PHI:7821	H7C7L2	oppF (bb0335)	139	Borreliella burgdorferi	Lyme disease	Mus musculus (related: house mouse)	Oligopepeptide (Opp) transporter that drives transport by hydrolyzing ATP	Gene mutation; Chemical complementation	reduced virulence
E12_GM000327	88.4	0.0e+00	PHI:4694	D0ZKI3	bcsA	28901	Salmonella enterica	Salmonellosis	Mus musculus (related: house mouse)	cellulose synthesis regulation	gene mutation	increased virulence (hypervirulence)
E12_GM000331	49.9	1.1e-177	PHI:8644__PHI:8642	NA
E12_GM000333	62.1	2.8e-178	PHI:4189	Q7CG15	ypo3991	632	Yersinia pestis	Bubonic Plague	Mus musculus (related: house mouse)	putative DNA binding protein	gene deletion: partial; gene complementation	reduced virulence
E12_GM000341	52.0	3.2e-143	PHI:6630	Q8PPT1	treA	346	Xanthomonas citri	citrus canker	Citrus aurantiifolia (related: lime)	Trehalase	gene deletion: full	increased virulence (hypervirulence)
E12_GM000347	70.9	0.0e+00	PHI:6451	W9B4M6	acrB	573	Klebsiella pneumoniae	pneumonia	Caenorhabditis elegans (related: roundworm)	Acriflavine resistance protein	gene deletion: full	reduced virulence
E12_GM000348	45.4	8.1e-79	PHI:6386	Q2FD95	adeI	470	Acinetobacter baumannii	Pneumonia; Bloodstream infections	Mus musculus (related: house mouse)	Multidrug efflux protein	Gene mutation	unaffected pathogenicity
E12_GM000355	43.4	1.4e-17	PHI:3593	B2HSV6	MgtC	1781	Mycobacterium marinum	Opportunistic Infections	Danio rerio (related: zebrafish)	intramacrophage growth/Mg2+ transport p-type ATPase	gene deletion: full; gene complementation	unaffected pathogenicity
E12_GM000357	99.5	2.1e-108	PHI:9256	P37194	slp	562	Escherichia coli	Urinary tract infections	Homo sapiens (related: human)	Carbon starvation-inducible lipoprotein	Gene deletion: full; gene complementation	reduced virulence
E12_GM000363	46.3	2.6e-10	PHI:7387	Q56405	CadC	1639	Listeria monocytogenes	Listeriosis	Mus musculus (related: house mouse)	Cadmium-dependent efflux pump regulator	Gene mutation; Gene complementation	reduced virulence
E12_GM000365	48.0	4.7e-116	PHI:4904	C4YR40	Glr1	5476	Candida albicans	Disseminated Candidiasis	Galleria mellonella (related: greater wax moth)	Glutathione recycling enzymes/ glutathione reductase	gene disruption; gene complementation	reduced virulence
E12_GM000383	50.4	4.6e-35	PHI:9061	Q2YJ35	nikR (bab2_0432)	235	Brucella abortus	Ovine Brucellosis	Mus musculus (related: house mouse)	Nickel-responsive regulator	Gene mutation	unaffected pathogenicity
E12_GM000384	42.4	3.0e-41	PHI:7821	H7C7L2	oppF (bb0335)	139	Borreliella burgdorferi	Lyme disease	Mus musculus (related: house mouse)	Oligopepeptide (Opp) transporter that drives transport by hydrolyzing ATP	Gene mutation; Chemical complementation	reduced virulence
E12_GM000385	41.4	1.2e-39	PHI:7820	H7C7Q3	oppD (bb0334)	139	Borreliella burgdorferi	Lyme disease	Mus musculus (related: house mouse)	Oligopepeptide (Opp) transporter that drives transport by hydrolyzing ATP	Gene mutation; Chemical complementation	reduced virulence
E12_GM000417	52.5	3.5e-156	PHI:7689	D6XQY8	gGT	210	Helicobacter pylori	gastric infections	Mus musculus (related: house mouse)	��-Glutamyl transferase	Gene mutation; Gene complementation	reduced virulence
E12_GM000426	45.6	8.1e-18	PHI:6701	A0A0H6FRN3	gntK	666	Vibrio cholerae	cholera	Oryctolagus cuniculus (related: rabbit)	Thermo-resistant gluconate kinase	Gene mutation; gene complementation	reduced virulence
E12_GM000433	94.3	9.7e-269	PHI:10051	P05416	glgA	28901	Salmonella enterica	Salmonellosis	Mus musculus (related: house mouse)	Glycogen synthase	Gene mutation; gene complementation	reduced virulence
E12_GM000434	49.4	9.5e-221	PHI:2062__PHI:3815	NA
E12_GM000439	77.4	1.2e-232	PHI:3272	Q8CWG4	glpD	632	Yersinia pestis	Pneumonic Plague	Mus musculus (related: house mouse)	Glycerol-3-phosphate dehydrogenase involved in glycerol fermentation	gene deletion: full; gene complementation	unaffected pathogenicity
E12_GM000442	43.0	5.6e-58	PHI:6545	Q9L7R1	yihW	28901	Salmonella enterica	Salmonellosis	Mus musculus (related: house mouse)	O-Antigen Capsule	gene deletion: full; gene complementation	unaffected pathogenicity
E12_GM000447	46.2	9.7e-189	PHI:2062__PHI:3815	NA
E12_GM000455	67.2	5.2e-280	PHI:6941	A0A0F6UGK4	feoB	287	Pseudomonas aeruginosa	Pneumonia	Mus musculus (related: house mouse)	Ferrous iron transport protein	Gene mutation; gene complementation	loss of pathogenicity
E12_GM000458	94.3	1.9e-83	PHI:7131	Q8ZLJ2	greB	28901	Salmonella enterica	Salmonellosis	Mus musculus (related: house mouse)	Transcription elongation factor	Gene mutation	loss of pathogenicity
E12_GM000459	100.0	6.0e-134	PHI:2685	P0AA19	ompR	28901	Salmonella enterica	Food Poisoning	Mus musculus (related: house mouse)	Regulators of systemic infection	gene deletion: full; gene complementation	reduced virulence
E12_GM000460	95.6	6.2e-238	PHI:2686	P08982	envZ	28901	Salmonella enterica	Food Poisoning	Mus musculus (related: house mouse)	Regulators of systemic infection	gene deletion: full; gene complementation	reduced virulence
E12_GM000463	46.9	7.9e-118	PHI:424	F5HAA8	PCK1	5207	Cryptococcus neoformans	Cryptococcosis	Mus musculus (related: house mouse)	Phosphoenolpyruvate carboxykinase	gene deletion; gene complementation	reduced virulence
E12_GM000477	58.6	1.6e-106	PHI:4250	C5A9K4	aroB	337	Burkholderia glumae	Panicle Blight	Oryza sativa (related: rice)	3-dehydroquinate synthase	gene mutation	reduced virulence
E12_GM000478	94.9	2.2e-171	PHI:6729	P11557	damX	562	Escherichia coli	Cystitis; Urinary tract infections	Mus musculus (related: house mouse)	Cell division protein	Gene mutation	reduced virulence
E12_GM000494	100.0	3.8e-153	PHI:3597	P0AC26	NirC	562	Escherichia coli	Colibacillosis	Gallus gallus (related: chicken)	Nitrite transporter	gene mutation; gene complementation	reduced virulence
E12_GM000498	54.9	3.3e-42	PHI:7633	Q9I2U9	ppiB	287	Pseudomonas aeruginosa	Infections	Lactuca sativa (related: garden lettuce)	Peptidyl-prolyl cis-trans isomerase	gene deletion: full	reduced virulence
E12_GM000501	60.4	1.3e-64	PHI:3941	Q4UZG1	XC_0481	339	Xanthomonas campestris	Black Rot Disease	Raphanus sativus (related: radish)	Anthranilate synthase component II	gene mutation	reduced virulence
E12_GM000502	91.1	1.9e-220	PHI:8863	B5F8I0	ArgD	28901	Salmonella enterica	Infections	Mus musculus (related: house mouse)	Acetylornithine/succinyldiaminopimelate aminotransferase	Gene mutation	reduced virulence
E12_GM000504	99.5	1.5e-117	PHI:2684	P0A2T6	crp	28901	Salmonella enterica	Food Poisoning	Mus musculus (related: house mouse)	Regulators of systemic infection	gene deletion: full; gene complementation	reduced virulence
E12_GM000515	83.9	3.4e-117	PHI:4583	C9Y236	FkpA	413502	Cronobacter turicensis	Meningitis; Bacteremia	Homo sapiens (related: human)	virulence factor	gene mutation; gene complementation	reduced virulence
E12_GM000520	58.4	1.4e-33	PHI:1599	I1RZ39	GzOB039	5518	Fusarium graminearum	Fusarium Ear Blight	Triticum (related: wheat)	transcription factor	gene deletion	unaffected pathogenicity
E12_GM000526	44.1	2.1e-23	PHI:702	O68839	VcpD	666	Vibrio cholerae	Cholera	Mus musculus (related: house mouse)	Required for philus assembly and CT secretion	gene disruption	reduced virulence
E12_GM000531	47.3	9.1e-62	PHI:1569	I1RCH5	GzOB009	5518	Fusarium graminearum	Fusarium Ear Blight	Triticum (related: wheat)	transcription factor	gene deletion	lethal
E12_GM000548	41.5	9.2e-88	PHI:5257	Q8Y448	secY	1639	Listeria monocytogenes	Listeriosis	Mus musculus (related: house mouse)	Protein translocase subunit SecY	gene mutation	increased virulence (hypervirulence)
E12_GM000560	71.5	1.9e-183	PHI:2694	Q6D000	rsmB	29471	Pectobacterium atrosepticum	Rotting Of Tubers; Blackleg Disease Of The Plant Stem	Solanum tuberosum (related: potato)	Modulates plant cell wall-degrading enzymes	gene deletion: full; gene complementation	reduced virulence
E12_GM000567	45.0	9.4e-51	PHI:7791	G7TM49	AroE (XOC_4333)	347	Xanthomonas oryzae	rice bacterial blight	Oryza sativa (related: rice)	Shikimate 5-dehydrogenase	Gene deletion: full; gene complementation	reduced virulence
E12_GM000572	48.8	4.2e-61	PHI:8623	Q9K033	cab (NMB0789)	487	Neisseria meningitidis	septicemia	Homo sapiens (related: human)	Cysteine ATP binding protein	Other evidence: ectopic complementation	unaffected pathogenicity
E12_GM000578	78.3	0.0e+00	PHI:7307	A0A0H3N916	AcrB	28901	Salmonella enterica	Salmonellosis	Mus musculus (related: house mouse)	Efflux pump membrane transporter	gene deletion: full	reduced virulence
E12_GM000579	45.3	1.8e-87	PHI:6386	Q2FD95	adeI	470	Acinetobacter baumannii	Pneumonia; Bloodstream infections	Mus musculus (related: house mouse)	Multidrug efflux protein	Gene mutation	unaffected pathogenicity
E12_GM000583	52.8	2.7e-16	PHI:9172	A0A0H2X4X9	XC_0520 (flp)	339	Xanthomonas campestris	black rot disease	Capsicum annuum (no common name found)	Fis-like DNA-binding protein	Gene deletion: full; gene complementation	reduced virulence
E12_GM000589	40.7	8.1e-07	PHI:8542	Q2KKC1	OadD	1351	Enterococcus faecalis	nosocomial infections	Homo sapiens (related: human)	Biotin acceptor protein	gene deletion: full	reduced virulence
E12_GM000598	62.6	1.4e-166	PHI:3952	Q4UWJ5	XC_1510	339	Xanthomonas campestris	Black Rot Disease	Raphanus sativus (related: radish)	TldD protein, DNA gyrase control	gene mutation	reduced virulence
E12_GM000606	82.7	2.7e-142	PHI:2959	C5BF98	mdh	67780	Edwardsiella ictaluri	Enteric Septicemia	Ictalurus punctatus (related: channel catfish)	Malate dehydrogenase	gene deletion: partial	reduced virulence
E12_GM000607	44.3	7.2e-59	PHI:8575	E0SHD8	degQ (Dda3937_00697)	204038	Dickeya dadantii	Soft rot disease	Cichorium intybus (related: chicory)	Protease	gene deletion: full	reduced virulence
E12_GM000608	70.0	5.9e-175	PHI:8575	E0SHD8	degQ (Dda3937_00697)	204038	Dickeya dadantii	Soft rot disease	Cichorium intybus (related: chicory)	Protease	gene deletion: full	reduced virulence
E12_GM000634	48.4	7.2e-70	PHI:7824	Q4UX47	HpaP (XC_1307)	339	Xanthomonas campestris	black rot disease	Brassica oleracea (no common name found)	Regulatory protein with ATPase and phosphatase activity	Gene deletion: full; gene complementation	reduced virulence
E12_GM000635	86.2	3.5e-69	PHI:3133	Q665I9	ptsN	633	Yersinia pseudotuberculosis	Gut-Associated Diseases; Diarrhoea; Enteritis; Colitis	Mus musculus (related: house mouse)	Part of the pyruvate - tricarboxylic acid cycle node	gene disruption	reduced virulence
E12_GM000636	82.1	6.8e-41	PHI:3674__PHI:3680	NA
E12_GM000637	79.7	1.9e-208	PHI:2906__PHI:3673__PHI:3679	NA
E12_GM000642	54.3	2.8e-89	PHI:7067	Q5NGP7	KdsD	263	Francisella tularensis	tularemia	Mus musculus (related: house mouse)	D-arabinose 5-phosphate isomerase	Gene disruption; gene complementation	reduced virulence
E12_GM000650	60.1	6.8e-141	PHI:7630	Q9HVW7	murA	287	Pseudomonas aeruginosa	Infections	Lactuca sativa (related: garden lettuce)	UDP-N-acetylglucosamine 1-carboxyvinyltransferase	gene deletion: full	unaffected pathogenicity
E12_GM000658	96.8	9.2e-83	PHI:7130	P64281	greA	28901	Salmonella enterica	Salmonellosis	Mus musculus (related: house mouse)	Transcription elongation factor	Gene mutation	loss of pathogenicity
E12_GM000661	41.9	1.8e-52	PHI:1566	I1RC95	GzOB006	5518	Fusarium graminearum	Fusarium Ear Blight	Triticum (related: wheat)	transcription factor	gene deletion	lethal
E12_GM000673	97.0	0.0e+00	PHI:3878	Q8ZLT3	pnp	28901	Salmonella enterica	Food Poisoning	Sus scrofa (related: pig)	polynucleotide phosphorylase, an exoribonuclease involved in RNA processing and degradation	gene mutation	reduced virulence
E12_GM000674	88.4	2.3e-148	PHI:2459	D4ICB6	nlpI	552	Erwinia amylovora	Fire Blight	Pyrus communis (related: pear)	Tetratricopeptide lipoprotein	gene deletion: full; gene complementation	reduced virulence
E12_GM000675	43.7	2.2e-95	PHI:6510__PHI:7620	NA
E12_GM000693	44.4	2.2e-50	PHI:4960	A0A0H3JLK2	rsmI	1280	Staphylococcus aureus	Skin Infections; Food Poisoning; Respiratory Diseases	Bombyx mori (related: domestic silkworm)	Ribosomal RNA small subunit methyltransferase I	gene deletion: full; gene complementation	reduced virulence
E12_GM000702	41.0	4.6e-56	PHI:6903	P99075	FbaA	1280	Staphylococcus aureus	white muscardine disease	Galleria mellonella (related: Greater wax moth)	Fructose-bisphosphate aldolase	Functional test in host: direct injection	reduced virulence
E12_GM000729	45.0	3.1e-90	PHI:9843	A0A0H3Q0Y8	ackA	666	Vibrio cholerae	infection	Drosophila melanogaster (related: fruit fly)	Acetate kinase	Gene deletion: full	unaffected pathogenicity
E12_GM000774	80.2	8.3e-194	PHI:6979	A0A0F6B6Z9	aer	28901	Salmonella enterica	Salmonellosis	Homo sapiens (related: human)	Methyl-accepting chemotaxis protein	gene deletion: full	reduced virulence
E12_GM000777	40.1	1.1e-40	PHI:3961	Q4UZ72	XC_0570	339	Xanthomonas campestris	Black Rot Disease	Raphanus sativus (related: radish)	Iron utilisation protein	gene mutation	reduced virulence
E12_GM000779	45.3	1.0e-52	PHI:9841	O51804	rpoS	666	Vibrio cholerae	infection	Drosophila melanogaster (related: fruit fly)	RNA polymerase sigma factor	Gene deletion: full	unaffected pathogenicity
E12_GM000795	70.4	2.6e-189	PHI:3147	B8F4X8	rfaE	738	Glaesserella parasuis	Glasser��S Disease	Sus scrofa (related: pig)	Part of cluster invloved in lipooligosaccharide synthesis	gene mutation	reduced virulence
E12_GM000805	84.0	1.1e-34	PHI:6697	A0A0U1J4N7	yqiC	28901	Salmonella enterica	Salmonellosis	Homo sapiens (related: human)	Membrane fusogenic activity	Gene disruption; gene complementation	reduced virulence
E12_GM000813	89.3	5.5e-243	PHI:6553	Q54001	MdsABC	28901	Salmonella enterica	Salmonellosis	Mus musculus (related: house mouse)	Multidrug transporter of Salmonella	Gene mutation	reduced virulence
E12_GM000822	98.4	1.6e-249	PHI:6890__PHI:10174	NA
E12_GM000823	87.6	1.6e-109	PHI:6882	P66796	QseB	28901	Salmonella enterica	salmonellosis	Homo sapiens (related: human)	Two-component system response regulator	Gene mutation; gene complementation	increased virulence (hypervirulence)
E12_GM000827	55.6	6.6e-38	PHI:847	Q6F4M1	GyrA	96345	Flavobacterium psychrophilum	Bacterial Cold-Water Disease	Oncorhynchus kisutch (related: coho salmon)	DNA gyrase (bacterial topoisomerase II)	sequence analysis of sensitive and resistant strains	chemistry target: sensitivity to chemical
E12_GM000831	40.0	1.3e-06	PHI:10106	A0A0F6B0X1	STM14_RS07740 (lpp)	28901	Salmonella enterica	Infections	Lactuca sativa (related: garden lettuce)	Murein lipoprotein	Gene deletion: full	reduced virulence
E12_GM000834	42.7	1.3e-55	PHI:9444	J4VZT4	Bbakr1 (XP_008600433.1)	176275	Beauveria bassiana	white muscardine disease	Galleria mellonella (related: Greater wax moth)	Aldo/keto reductase	altered gene expression / gene regulation: overexpression	unaffected pathogenicity
E12_GM000854	47.4	4.9e-30	PHI:10075	A0A0F6B5S0	STM14_RS15310	28901	Salmonella enterica	Infections	Lactuca sativa (related: garden lettuce)	Hydrogenase nickel incorporation protein	Gene deletion: full	unaffected pathogenicity
E12_GM000855	61.0	2.9e-19	PHI:10077	A0A0F6B5S2	STM14_RS15320	28901	Salmonella enterica	Infections	Lactuca sativa (related: garden lettuce)	Hydrogenase formation protein	Gene deletion: full	unaffected pathogenicity
E12_GM000878	57.6	5.3e-242	PHI:7586	P9WK17	Rv1837c (glcB)	1773	Mycobacterium tuberculosis	tuberculosis	Homo sapiens (related: human)	Malate synthase G	altered gene expression / gene regulation: overexpression	increased virulence (hypervirulence)
E12_GM000881	90.6	0.0e+00	PHI:7003	E3PJ90	YghJ	562	Escherichia coli	Urinary tract infections	Mus musculus (related: house mouse)	Secreted metalloprotease and surface associated lipoprotein	Functional test in host: direct injection	unaffected pathogenicity
E12_GM000882	46.1	1.6e-58	PHI:702	O68839	VcpD	666	Vibrio cholerae	Cholera	Mus musculus (related: house mouse)	Required for philus assembly and CT secretion	gene disruption	reduced virulence
E12_GM000886	47.4	3.5e-27	PHI:6363	A0A0U1YU79	pilT	553	Pantoea ananatis	no data found	Allium cepa (related: onion)	Twitching motility	Gene mutation; gene complementation	reduced virulence
E12_GM000896	98.9	0.0e+00	PHI:9151	P21169	speC	562	Escherichia coli	colibacillosis	Gallus gallus (related: chicken)	Constitutive ornithine decarboxylase	gene mutation	unaffected pathogenicity
E12_GM000912	60.1	2.1e-105	PHI:6363	A0A0U1YU79	pilT	553	Pantoea ananatis	no data found	Allium cepa (related: onion)	Twitching motility	Gene mutation; gene complementation	reduced virulence
E12_GM000915	65.1	8.2e-115	PHI:9281	Q9I697	gshB	287	Pseudomonas aeruginosa	urinary tract infection	Mus musculus (related: house mouse)	Glutathione synthetase	Gene deletion; gene complementation	reduced virulence
E12_GM000920	54.3	4.3e-110	PHI:877	G4NCL5	MGG_00383	318829	Magnaporthe oryzae	Rice Blast	Oryza sativa (related: rice)	Hypothetical protein	gene disruption	reduced virulence
E12_GM000924	100.0	1.2e-179	PHI:9150	P60651	speB	562	Escherichia coli	colibacillosis	Gallus gallus (related: chicken)	Agmatinase	gene mutation	unaffected pathogenicity
E12_GM000926	47.9	8.7e-167	PHI:8028	Q8MPM3	Tkt	5665	Leishmania mexicana	leishmaniasis	Homo sapiens (related: human)	Transketolase	Gene deletion: full; gene complementation	loss of pathogenicity
E12_GM000930	40.0	5.6e-63	PHI:6486__PHI:6487	NA
E12_GM000958	98.5	9.7e-230	PHI:7028	P25535	ubiI	562	Escherichia coli	Urinary tract infections	Mus musculus (related: house mouse)	Aerobic ubiquinone-8 synthase	Gene mutation; gene complementation	reduced virulence
E12_GM000961	74.6	0.0e+00	PHI:2961	C5BAT0	gcvP	67780	Edwardsiella ictaluri	Enteric Septicemia	Ictalurus punctatus (related: channel catfish)	Glycine dehydrogenase	gene deletion: partial	reduced virulence
E12_GM000976	40.4	8.3e-93	PHI:1594	V6RRH2	GzOB034	5518	Fusarium graminearum	Fusarium Ear Blight	Triticum (related: wheat)	transcription factor	gene deletion	unaffected pathogenicity
E12_GM000992	49.7	1.9e-76	PHI:3475	Q97NA2	arcC	1313	Streptococcus pneumoniae	Pneumococcal Pneumonia	Mus musculus (related: house mouse)	Part of the arginine deiminase system	gene deletion: full; gene complementation	reduced virulence
E12_GM000997	45.8	1.9e-69	PHI:9014	A0A0K0GGF6	PXO_RS02690	347	Xanthomonas oryzae	bacterial leaf blight	Oryza sativa (related: rice)	Response regulator	Gene mutation	unaffected pathogenicity
E12_GM001002	45.0	3.2e-53	PHI:9369	Q7CKC8	nlpD	632	Yersinia pestis	Bubonic plague	Mus musculus (related: house mouse)	Lipoprotein	gene mutation; gene complementation	reduced virulence
E12_GM001006	64.4	7.7e-51	PHI:642	Q56023	spaP	28901	Salmonella enterica	Gastroenteritis	Mus musculus (related: house mouse)	no data found	other evidence	reduced virulence
E12_GM001008	46.7	4.5e-55	PHI:641	Q8Z491	spaR	28901	Salmonella enterica	Gastroenteritis	Mus musculus (related: house mouse)	no data found	other evidence	reduced virulence
E12_GM001013	97.9	3.3e-75	PHI:7595	C8UF66	EtrA	562	Escherichia coli	Avian colibacillosis	Anas platyrhynchos (related: mallard)	Type III secretion system 2 regulator	Gene deletion: full; gene complementation	reduced virulence
E12_GM001017	53.4	8.1e-62	PHI:10092	A0A0F6B5T9	STM14_RS15395 (prgK)	28901	Salmonella enterica	Infections	Lactuca sativa (related: garden lettuce)	Type III secretion system inner membrane ring lipoprotein	Gene deletion: full	unaffected pathogenicity
E12_GM001021	42.1	1.8e-17	PHI:10098	A0A0F6B5U5	STM14_RS15425 (iagB)	28901	Salmonella enterica	Infections	Lactuca sativa (related: garden lettuce)	SPI-1 type III secretion system invasion protein	Gene deletion: full	unaffected pathogenicity
E12_GM001030	42.8	8.1e-80	PHI:5082	G4MVC4	MoAcat1	318829	Magnaporthe oryzae	Rice Blast	Hordeum vulgare (related: barley)	Acetyl-CoA acetyltransferas	gene deletion: full; gene complementation	reduced virulence
E12_GM001036	73.9	4.0e-186	PHI:8581	E0SEI0	lysA (Dda3937_02577)	204038	Dickeya dadantii	Soft rot disease	Cichorium intybus (related: chicory)	Diamiopimelate decarboxylase	gene deletion: full	reduced virulence
E12_GM001042	53.5	8.7e-61	PHI:3118	Q882D7	PSPTO_2691	317	Pseudomonas syringae	Bacterial Speck Of Tomato	Nicotiana tabacum (related: common tobacco)	Membrane protein, TerC family	gene mutation	unaffected pathogenicity
E12_GM001044	67.1	1.1e-60	PHI:7474	Q9X4P2	PA0336 (RppH)	287	Pseudomonas aeruginosa	Infections	Caenorhabditis elegans (related: roundworm)	Nudix-type RNA pyrophosphohydrolase	Gene mutation; Gene complementation	increased virulence (hypervirulence)
E12_GM001058	94.5	6.1e-219	PHI:8729	Q8ZMB9	amiC	28901	Salmonella enterica	Typhoid	Mus musculus (related: house mouse)	N-acetylmuramoyl-L-alanine amidase	Gene mutation; gene complementation	reduced virulence
E12_GM001062	41.4	2.6e-81	PHI:10102	A0A0F6B0W7	STM14_RS07720 (sufS)	28901	Salmonella enterica	Infections	Lactuca sativa (related: garden lettuce)	Cysteine desulfurase	Gene deletion: full	reduced virulence
E12_GM001087	90.0	0.0e+00	PHI:562	Q8Z445	barA	28901	Salmonella enterica	Gastroenteritis	Mus musculus (related: house mouse)	no data found	gene deletion	unaffected pathogenicity
E12_GM001089	96.0	0.0e+00	PHI:9161	Q8Z447	RelA	28901	Salmonella enterica	Salmonellosis	Mus musculus (related: house mouse)	GTP pyrophosphokinase	Gene deletion: full; gene complementation	reduced virulence
E12_GM001111	75.8	7.6e-263	PHI:8574	E0SDK2	cysJ (Dda3937_00209)	204038	Dickeya dadantii	Soft rot disease	Cichorium intybus (related: chicory)	Sulfite reductase alpha subunit	gene deletion: full	reduced virulence
E12_GM001112	82.9	7.0e-290	PHI:9323	D4HWM2	cysI3	552	Erwinia amylovora	Fire blight	Nicotiana tabacum (related: common tobacco)	Sulfite reductase	gene mutation	unaffected pathogenicity
E12_GM001115	69.8	0.0e+00	PHI:9967	A0A638ILJ8	cas3 (AV79_16420)	28901	Salmonella enterica	food poisoning	Gallus gallus (related: chicken)	CRISPR-associated helicase/endonuclease	Gene deletion: full; gene complementation	reduced virulence
E12_GM001125	67.3	3.5e-115	PHI:1138	B2SI03	raxP (cysD)	347	Xanthomonas oryzae	Bacterial Blight	Oryza sativa (related: rice)	Sulfate adenylyltransferase (ATP) required for Ax21 activity	gene disruption; gene complementation	increased virulence (hypervirulence)
E12_GM001126	53.2	1.3e-124	PHI:1139	B2SI02	raxQ	347	Xanthomonas oryzae	Bacterial Blight	Oryza sativa (related: rice)	Adenylylsulfate kinase protein required for Ax21 (synonym: AvrXa21) activity	gene disruption; gene complementation	increased virulence (hypervirulence)
E12_GM001131	53.9	9.4e-43	PHI:4145	Q8PLR7	XAC1722	346	Xanthomonas citri	Citrus Canker	Citrus sinensis (related: sweet orange)	2C-methyl-D-erythritol 2,4-cyclodiphosphate synthase	gene mutation	reduced virulence
E12_GM001134	94.2	1.6e-111	PHI:6187	Q8ZMF9	pimt	28901	Salmonella enterica	salmonellosis	Mus musculus (related: house mouse)	Protein isoaspartate methyl transferase	Gene mutation; gene complementation	reduced virulence
E12_GM001135	57.1	1.6e-109	PHI:9369	Q7CKC8	nlpD	632	Yersinia pestis	Bubonic plague	Mus musculus (related: house mouse)	Lipoprotein	gene mutation; gene complementation	reduced virulence
E12_GM001136	99.7	4.4e-180	PHI:7256	P13445	RpoS	562	Escherichia coli	Diarrhea	Homo sapiens (related: human)	RNA polymerase sigma factor	Gene mutation	unaffected pathogenicity
E12_GM001146	44.7	2.1e-49	PHI:9963	Q88AM7	setA (PSPTO_0362)	317	Pseudomonas syringae	chlorotic disease	Arabidopsis thaliana (related: thale cress)	Transcriptional regulator, DeoR family	Gene mutation; gene complementation	reduced virulence
E12_GM001150	86.8	1.4e-56	PHI:10081	A0A0F6B5S6	STM14_RS15340	28901	Salmonella enterica	Infections	Lactuca sativa (related: garden lettuce)	Iron ABC transporter substrate-binding protein	Gene deletion: full	unaffected pathogenicity
E12_GM001151	41.1	1.2e-70	PHI:3219	Q5GZM8	fleQ	347	Xanthomonas oryzae	Bacterial Leaf Blight	Oryza sativa (related: rice)	Flagellar motility	gene deletion: full; gene complementation	unaffected pathogenicity
E12_GM001152	91.7	3.4e-175	PHI:10079	A0A0F6B5S4	STM14_RS15330	28901	Salmonella enterica	Infections	Lactuca sativa (related: garden lettuce)	Formate hydrogenlyase transcriptional activator	Gene deletion: full	unaffected pathogenicity
E12_GM001153	94.9	2.0e-213	PHI:10078	A0A0F6B5S3	STM14_RS15325	28901	Salmonella enterica	Infections	Lactuca sativa (related: garden lettuce)	Hydrogenase expression/formation protein	Gene deletion: full	unaffected pathogenicity
E12_GM001154	96.7	1.2e-47	PHI:10077	A0A0F6B5S2	STM14_RS15320	28901	Salmonella enterica	Infections	Lactuca sativa (related: garden lettuce)	Hydrogenase formation protein	Gene deletion: full	unaffected pathogenicity
E12_GM001155	94.8	2.4e-161	PHI:10076	A0A0F6B5S1	STM14_RS15315	28901	Salmonella enterica	Infections	Lactuca sativa (related: garden lettuce)	Hydrogenase assembly chaperone	Gene deletion: full	unaffected pathogenicity
E12_GM001156	87.0	1.3e-57	PHI:10075	A0A0F6B5S0	STM14_RS15310	28901	Salmonella enterica	Infections	Lactuca sativa (related: garden lettuce)	Hydrogenase nickel incorporation protein	Gene deletion: full	unaffected pathogenicity
E12_GM001158	88.8	7.3e-77	PHI:10074	A0A0F6B5R8	STM14_RS15305	28901	Salmonella enterica	Infections	Lactuca sativa (related: garden lettuce)	Hydrogenase maturation nickel metallochaperone	Gene deletion: full	unaffected pathogenicity
E12_GM001159	94.7	7.1e-89	PHI:10073	A0A0F6B5R6	STM14_RS15300	28901	Salmonella enterica	Infections	Lactuca sativa (related: garden lettuce)	Formate hydrogenlyase regulator	Gene deletion: full	unaffected pathogenicity
E12_GM001160	89.0	5.3e-304	PHI:10072	A0A0F6B5R5	STM14_RS15295	28901	Salmonella enterica	Infections	Lactuca sativa (related: garden lettuce)	Formate hydrogenlyase subunit 2	Gene deletion: full	unaffected pathogenicity
E12_GM001161	89.9	2.5e-153	PHI:10071	A0A0F6B5R4	STM14_RS15290	28901	Salmonella enterica	Infections	Lactuca sativa (related: garden lettuce)	Formate hydrogenlyase subunit 3	Gene deletion: full	unaffected pathogenicity
E12_GM001162	97.0	0.0e+00	PHI:10070	A0A0F6B5R3	STM14_RS15285	28901	Salmonella enterica	Infections	Lactuca sativa (related: garden lettuce)	Formate hydrogenlyase subunit 4	Gene deletion: full	unaffected pathogenicity
E12_GM001163	95.5	9.8e-89	PHI:10069	A0A0F6B5R2	STM14_RS15280	28901	Salmonella enterica	Infections	Lactuca sativa (related: garden lettuce)	Formate hydrogenlyase subunit 5	Gene deletion: full	unaffected pathogenicity
E12_GM001164	96.1	2.3e-144	PHI:10068	A0A0F6B5R1	STM14_RS15275	28901	Salmonella enterica	Infections	Lactuca sativa (related: garden lettuce)	Formate hydrogenlyase complex iron-sulfur subunit	Gene deletion: full	unaffected pathogenicity
E12_GM001165	91.2	1.5e-68	PHI:10067	A0A0F6B5R0	STM14_RS15270	28901	Salmonella enterica	Infections	Lactuca sativa (related: garden lettuce)	NADH-quinone oxidoreductase subunit	Gene deletion: full	unaffected pathogenicity
E12_GM001166	93.6	5.0e-75	PHI:10066	A0A0F6B5Q9	STM14_RS15265	28901	Salmonella enterica	Infections	Lactuca sativa (related: garden lettuce)	Formate hydrogenlyase maturation protein	Gene deletion: full	unaffected pathogenicity
E12_GM001170	96.0	3.9e-98	PHI:10064	A0A0F6B5Q6	STM14_RS15255	28901	Salmonella enterica	Infections	Lactuca sativa (related: garden lettuce)	Hypothetical protein	Gene deletion: full	unaffected pathogenicity
E12_GM001171	84.7	0.0e+00	PHI:10063	A0A0F6B5Q4	STM14_RS15250	28901	Salmonella enterica	Infections	Lactuca sativa (related: garden lettuce)	Electron transport protein	Gene deletion: full	unaffected pathogenicity
E12_GM001172	85.1	2.3e-180	PHI:10062	A0A0F6B5Q2	STM14_RS15245	28901	Salmonella enterica	Infections	Lactuca sativa (related: garden lettuce)	Carbamoyltransferase	Gene deletion: full	unaffected pathogenicity
E12_GM001173	92.9	4.2e-272	PHI:10061	A0A0F6B5Q1	STM14_RS15240	28901	Salmonella enterica	Infections	Lactuca sativa (related: garden lettuce)	NADH:flavorubredoxin reductase	Gene deletion: full	unaffected pathogenicity
E12_GM001174	88.4	6.7e-252	PHI:10060	A0A0F6B5Q0	STM14_RS15235	28901	Salmonella enterica	Infections	Lactuca sativa (related: garden lettuce)	Anaerobic nitric oxide reductase flavorubredoxin	Gene deletion: full	unaffected pathogenicity
E12_GM001175	92.2	1.5e-164	PHI:10059	A0A0F6B5P9	STM14_RS15230	28901	Salmonella enterica	Infections	Lactuca sativa (related: garden lettuce)	NorR family transcriptional regulator	Gene deletion: full	unaffected pathogenicity
E12_GM001176	94.9	4.4e-135	PHI:10058	A0A0F6B5P8	STM14_RS15225	28901	Salmonella enterica	Infections	Lactuca sativa (related: garden lettuce)	Arabinose 5-phosphate isomerase	Gene deletion: full	unaffected pathogenicity
E12_GM001177	83.2	6.3e-52	PHI:10056	A0A0F6B5P6	STM14_RS15215 (gutM)	28901	Salmonella enterica	Infections	Lactuca sativa (related: garden lettuce)	Transcriptional regulator	Gene deletion: full	unaffected pathogenicity
E12_GM001178	98.1	1.1e-141	PHI:10055	A0A0F6B5P5	STM14_RS15210 (srlD)	28901	Salmonella enterica	Infections	Lactuca sativa (related: garden lettuce)	Sorbitol-6-phosphate dehydrogenase	Gene deletion: full	unaffected pathogenicity
E12_GM001179	82.2	4.5e-53	PHI:10054	A0A0F6B5P4	STM14_RS15205 (slrB)	28901	Salmonella enterica	Infections	Lactuca sativa (related: garden lettuce)	PTS glucitol/sorbitol transporter subunit IIA	Gene deletion: full	unaffected pathogenicity
E12_GM001180	92.3	9.3e-167	PHI:10053	A0A0F6B5P3	STM14_RS15200 (srlE)	28901	Salmonella enterica	Infections	Lactuca sativa (related: garden lettuce)	PTS sorbitol transporter subunit IIB	Gene deletion: full	unaffected pathogenicity
E12_GM001181	96.8	4.3e-103	PHI:10052	A0A0F6B5P2	STM14_RS15195 (srlA)	28901	Salmonella enterica	Infections	Lactuca sativa (related: garden lettuce)	PTS sorbitol transporter subunit IIC	Gene deletion: full	unaffected pathogenicity
E12_GM001184	63.5	9.5e-112	PHI:4702	P0A452	recA	1313	Streptococcus pneumoniae	Pneumococcal Pneumonia	Mus musculus (related: house mouse)	DNA recombination and repair	gene deletion: full	reduced virulence
E12_GM001188	100.0	1.1e-26	PHI:2682	P69917	csrA	28901	Salmonella enterica	Food Poisoning	Mus musculus (related: house mouse)	Regulators of systemic infection	gene deletion: full; gene complementation	reduced virulence
E12_GM001192	44.1	1.2e-107	PHI:9280	Q9HTY6	gshA	287	Pseudomonas aeruginosa	urinary tract infection	Mus musculus (related: house mouse)	Glutamate-cysteine ligase	Gene deletion; gene complementation	reduced virulence
E12_GM001193	99.4	4.3e-88	PHI:3731	A1AEN2	LuxS	562	Escherichia coli	Colibacillosis; Cellulitis; Swollen Head Syndrome	Gallus gallus (related: chicken)	controller in the Quorum sensing	gene deletion; gene complementation	reduced virulence
E12_GM001196	100.0	7.3e-97	PHI:5407__PHI:7646	NA
E12_GM001202	91.5	8.8e-207	PHI:8968	A0A086IQC3	proV	573	Klebsiella pneumoniae	pneumonia	Mus musculus (related: house mouse)	Glycine betaine/L-proline transport ATP-binding protein	Gene deletion: full	reduced virulence
E12_GM001210	55.0	6.1e-32	PHI:6097	A6TAK8	hns	573	Klebsiella pneumoniae	Pneumonia	Mus musculus (related: house mouse)	pleiotropic regulator	gene mutation; gene complementation	increased virulence (hypervirulence)
E12_GM001218	55.6	4.2e-155	PHI:3914	Q0V515	Sdh1	13684	Parastagonospora nodorum	Stagonospora Nodorum Blotch	Triticum aestivum (related: bread wheat)	encodes succinic semialdehyde dehydrogenase	gene disruption; gene complementation	reduced virulence
E12_GM001229	100.0	8.7e-89	PHI:4218	A1AEE9	smpB	562	Escherichia coli	Avian Colibacillosis	Gallus gallus (related: chicken)	trans -translation is a bacterial translational control system that directs the modi cation and degradation of proteins,	gene disruption; gene complementation	reduced virulence
E12_GM001245	61.9	2.2e-136	PHI:7571	W9B3Z6	yfiN	573	Klebsiella pneumoniae	pneumonia	Caenorhabditis elegans (related: roundworm)	c-di-GMP turnover enzyme	Gene deletion: full; Gene complementation	unaffected pathogenicity
E12_GM001246	59.2	1.2e-51	PHI:7570	W9BND0	yfiR	573	Klebsiella pneumoniae	pneumonia	Caenorhabditis elegans (related: roundworm)	Negative regulator of YfiBNR system	Gene deletion: full; Gene complementation	unaffected pathogenicity
E12_GM001248	51.6	4.8e-95	PHI:8885	Q8Y1E7	aroG2	305	Ralstonia solanacearum	Bacterial wilt	Nicotiana tabacum (related: common tobacco)	Phospho-2-dehydro-3-deoxyheptonate aldolase	Gene deletion: full; gene complementation	loss of pathogenicity
E12_GM001251	82.7	1.7e-46	PHI:3675__PHI:3681	NA
E12_GM001255	55.3	1.9e-259	PHI:9919	P9WPD1	clpB	1773	Mycobacterium tuberculosis	tuberculosis	Homo sapiens (related: human)	Chaperone protein	Gene deletion: full; gene complementation	reduced virulence
E12_GM001261	92.4	0.0e+00	PHI:5571__PHI:6366	NA
E12_GM001270	40.2	2.1e-68	PHI:6510__PHI:7620	NA
E12_GM001272	53.2	1.0e-149	PHI:8507	Q83F48	nadB	777	Coxiella burnetii	Q fever	Homo sapiens (related: human)	Putative L-aspartate oxidase	Gene mutation: characterised; gene complementation	reduced virulence
E12_GM001274	99.5	7.4e-103	PHI:2680	P0A2F0	rpoE	28901	Salmonella enterica	Food Poisoning	Mus musculus (related: house mouse)	Regulators of systemic infection	gene deletion: full; gene complementation	reduced virulence
E12_GM001280	97.3	4.5e-123	PHI:3724	Q56056	RNase III	28901	Salmonella enterica	Food Poisoning	Galleria mellonella (related: greater wax moth)	endoribonucleases	gene mutation; gene complementation	reduced virulence
E12_GM001290	84.1	0.0e+00	PHI:9320	D4HYF4	purL	552	Erwinia amylovora	Fire blight	Malus domestica (related: apple)	Phosphoribosylformylglycinamidine synthase	gene mutation	reduced virulence
E12_GM001292	97.9	7.2e-132	PHI:9122	P0AD45	qseG	562	Escherichia coli	Urinary tract infections	Oryctolagus cuniculus (related: rabbit)	Outer membrane lipoprotein, quorum sensing regulator	Gene mutation; gene complementation	reduced virulence
E12_GM001293	40.6	1.9e-85	PHI:9014	A0A0K0GGF6	PXO_RS02690	347	Xanthomonas oryzae	bacterial leaf blight	Oryza sativa (related: rice)	Response regulator	Gene mutation	unaffected pathogenicity
E12_GM001295	41.8	8.6e-85	PHI:2304	B0JFC8	BCFHG1	40559	Botrytis cinerea	Grey Mold	Arabidopsis thaliana (related: thale cress)	NO detoxi cation	gene deletion: full	unaffected pathogenicity
E12_GM001297	87.5	1.2e-214	PHI:2962	C5BEV2	glyA	67780	Edwardsiella ictaluri	Enteric Septicemia	Ictalurus punctatus (related: channel catfish)	Serine h ydroxymethyltra nsferase	gene deletion: partial	reduced virulence
E12_GM001315	55.0	4.7e-79	PHI:3915	Q02RX2	SuhB	287	Pseudomonas aeruginosa	Nosocomial Infections	Mus musculus (related: house mouse)	an essential gene for the T3SS gene expression	gene mutation	loss of pathogenicity
E12_GM001317	97.0	4.5e-85	PHI:6895	Q7CQ10	iscR	28901	Salmonella enterica	Salmonellosis	Mus musculus (related: house mouse)	Fe-S cluster sensor	Gene mutation	reduced virulence
E12_GM001319	98.4	4.0e-68	PHI:6892	A0A0L9JQ40	iscU	28901	Salmonella enterica	Salmonellosis	Mus musculus (related: house mouse)	Fe-S cluster sensor	Gene mutation	reduced virulence
E12_GM001326	90.7	2.2e-134	PHI:3761	D0ZRW0	sseB	28901	Salmonella enterica	Self-Limiting Gastroenteritis In Humans And A Typhoid-Like Disease In Mice	Mus musculus (related: house mouse)	Secreted effector protein	gene mutation; gene complementation	effector (plant avirulence determinant)
E12_GM001327	80.4	3.1e-134	PHI:609__PHI:616	NA
E12_GM001330	63.1	5.6e-47	PHI:3945	Q4UUL4	XC_2203	339	Xanthomonas campestris	Black Rot Disease	Raphanus sativus (related: radish)	Nucleotide diphosphate kinase	gene mutation	reduced virulence
E12_GM001340	93.2	2.4e-251	PHI:9306	D4HYB2	guaB	552	Erwinia amylovora	Fire blight	Malus domestica (related: apple)	Inosine-5'-monophosphate dehydrogenase	gene mutation	reduced virulence
E12_GM001341	49.7	1.1e-148	PHI:6871	J9VUY6	gua1	5207	Cryptococcus neoformans	fungal meningitis	Caenorhabditis elegans (related: roundworm)	GMP synthase	Gene deletion: full; gene complementation	loss of pathogenicity
E12_GM001348	79.0	0.0e+00	PHI:5063	B4EY92	ppk	584	Proteus mirabilis	Urinary Tract Infections	Mus musculus (related: house mouse)	Polyphosphate kinase	gene disruption; gene complementation	reduced virulence
E12_GM001349	99.5	3.3e-120	PHI:8652	P08179	purN	562	Escherichia coli	Infections	Homo sapiens (related: human)	Phosphoribosylglycinamide formyltransferase	Gene deletion: full; gene complementation	unaffected pathogenicity
E12_GM001350	46.6	2.0e-85	PHI:744	I1RFM6	ADE5	5518	Fusarium graminearum	Fusarium Ear Blight	Hordeum vulgare (related: barley)	Phosphoribosylamine-glycine ligase	gene deletion; gene complementation	reduced virulence
E12_GM001358	47.4	6.0e-75	PHI:3219	Q5GZM8	fleQ	347	Xanthomonas oryzae	Bacterial Leaf Blight	Oryza sativa (related: rice)	Flagellar motility	gene deletion: full; gene complementation	unaffected pathogenicity
E12_GM001359	48.1	7.3e-28	PHI:10067	A0A0F6B5R0	STM14_RS15270	28901	Salmonella enterica	Infections	Lactuca sativa (related: garden lettuce)	NADH-quinone oxidoreductase subunit	Gene deletion: full	unaffected pathogenicity
E12_GM001360	54.5	9.3e-34	PHI:10068	A0A0F6B5R1	STM14_RS15275	28901	Salmonella enterica	Infections	Lactuca sativa (related: garden lettuce)	Formate hydrogenlyase complex iron-sulfur subunit	Gene deletion: full	unaffected pathogenicity
E12_GM001361	46.5	4.8e-27	PHI:10069	A0A0F6B5R2	STM14_RS15280	28901	Salmonella enterica	Infections	Lactuca sativa (related: garden lettuce)	Formate hydrogenlyase subunit 5	Gene deletion: full	unaffected pathogenicity
E12_GM001362	71.7	1.7e-245	PHI:10070	A0A0F6B5R3	STM14_RS15285	28901	Salmonella enterica	Infections	Lactuca sativa (related: garden lettuce)	Formate hydrogenlyase subunit 4	Gene deletion: full	unaffected pathogenicity
E12_GM001369	57.8	2.0e-71	PHI:10071	A0A0F6B5R4	STM14_RS15290	28901	Salmonella enterica	Infections	Lactuca sativa (related: garden lettuce)	Formate hydrogenlyase subunit 3	Gene deletion: full	unaffected pathogenicity
E12_GM001370	43.9	3.1e-86	PHI:10072	A0A0F6B5R5	STM14_RS15295	28901	Salmonella enterica	Infections	Lactuca sativa (related: garden lettuce)	Formate hydrogenlyase subunit 2	Gene deletion: full	unaffected pathogenicity
E12_GM001372	50.8	2.4e-51	PHI:10073	A0A0F6B5R6	STM14_RS15300	28901	Salmonella enterica	Infections	Lactuca sativa (related: garden lettuce)	Formate hydrogenlyase regulator	Gene deletion: full	unaffected pathogenicity
E12_GM001386	78.3	0.0e+00	PHI:4043	D4HXR8	AcrD	552	Erwinia amylovora	Fire Blight Disease	Pyrus communis (related: pear)	a resistance-nodulation-cell division (RND) transporter	gene disruption; gene complementation	unaffected pathogenicity
E12_GM001388	47.1	7.6e-38	PHI:10064	A0A0F6B5Q6	STM14_RS15255	28901	Salmonella enterica	Infections	Lactuca sativa (related: garden lettuce)	Hypothetical protein	Gene deletion: full	unaffected pathogenicity
E12_GM001391	47.7	1.6e-160	PHI:8028	Q8MPM3	Tkt	5665	Leishmania mexicana	leishmaniasis	Homo sapiens (related: human)	Transketolase	Gene deletion: full; gene complementation	loss of pathogenicity
E12_GM001410	91.4	1.2e-191	PHI:5299	Q9ZFU7	EutR	28901	Salmonella enterica	Salmonellosis	Mus musculus (related: house mouse)	HTH-type transcriptional regulator	gene mutation	reduced virulence
E12_GM001412	92.4	4.2e-150	PHI:8728	P33772	amiA	28901	Salmonella enterica	Typhoid	Mus musculus (related: house mouse)	N-acetylmuramoyl-L-alanine amidase	Gene mutation; gene complementation	reduced virulence
E12_GM001419	47.2	3.7e-69	PHI:7350	Q2FK71	murQ	1280	Staphylococcus aureus	skin infections; food poisoning; respiratory diseases	Danio rerio (related: zebrafish)	N-acetylmuramic acid-6-phosphate etherase	Gene mutation	unaffected pathogenicity
E12_GM001425	40.2	4.1e-41	PHI:8623	Q9K033	cab (NMB0789)	487	Neisseria meningitidis	septicemia	Homo sapiens (related: human)	Cysteine ATP binding protein	Other evidence: ectopic complementation	unaffected pathogenicity
E12_GM001430	100.0	0.0e+00	PHI:9499	C3T127	ptsI	562	Escherichia coli	Avian colibacillosis	Anas platyrhynchos (related: mallard)	Phosphoenolpyruvate-protein phosphotransferase	Gene deletion: full; gene complementation	reduced virulence
E12_GM001431	95.3	3.4e-39	PHI:9311	D4HXP5	ptsH	552	Erwinia amylovora	Fire blight	Malus domestica (related: apple)	Phosphocarrier protein HPr	gene mutation	reduced virulence
E12_GM001432	42.0	1.4e-56	PHI:6556	Q4X256	mecA	746128	Aspergillus fumigatus	Invasive pulmonary aspergillosis	Mus musculus (related: house mouse)	Cystathionine-beta -synthase	gene deletion: full	reduced virulence
E12_GM001435	51.7	5.7e-190	PHI:7809	A3M2U3	adeN	470	Acinetobacter baumannii	nosocomial infections	Galleria mellonella (related: Greater wax moth)	TetR type regulator	Gene disruption; Gene complementation	increased virulence (hypervirulence)
E12_GM001438	42.6	5.9e-17	PHI:9508	Q8X6J9	ovrB (Z0346)	562	Escherichia coli	mild watery diarrhea; hemorrhagic colitis; hemolytic uremic syndrome	Homo sapiens (related: human)	LysR-type transcriptional regulator	Gene mutation; gene complementation	reduced virulence
E12_GM001443	100.0	1.3e-14	PHI:9804	Q9X961	int	28901	Salmonella enterica	gastroenteritis	Mus musculus (related: house mouse)	Integrase	Gene deletion: full	reduced virulence
E12_GM001470	51.2	1.3e-78	PHI:7946	W9BFU2	lpxL1 (BN49_2155)	573	Klebsiella pneumoniae	pneumonia	Galleria mellonella (related: Greater wax moth)	Lipid A late acyltransferase	Gene deletion: full; gene complementation	reduced virulence
E12_GM001473	46.9	9.2e-38	PHI:8849	Q8Z3Y9	STY3178 (YfdX)	28901	Salmonella enterica	Salmonellosis	Galleria mellonella (related: Greater wax moth)	Conserved hypothetical protein	Gene deletion: full; gene complementation	unaffected pathogenicity
E12_GM001490	48.6	1.3e-62	PHI:6900	B8F8P8	vacJ	738	Glaesserella parasuis	Glasser��s disease	Mus musculus (related: house mouse)	virulence related outer membrane lipoprotein	Gene deletion: full; gene complementation	reduced virulence
E12_GM001505	49.8	4.5e-73	PHI:3966	Q4UWE2	XC_1565	339	Xanthomonas campestris	Black Rot Disease	Raphanus sativus (related: radish)	N-5-glutamine S-adenosyl-L-methionine-dependent methyltransferase	gene mutation	reduced virulence
E12_GM001506	44.5	3.4e-80	PHI:7654	Q4WJ77	aroB	746128	Aspergillus fumigatus	Invasive pulmonary aspergillosis	Mus musculus (related: house mouse)	Chorismate synthase	Gene deletion: full; Gene complementation	reduced virulence
E12_GM001523	88.9	1.9e-262	PHI:9317	D4HXG4	purF	552	Erwinia amylovora	Fire blight	Malus domestica (related: apple)	Amidophosphoribosyltransferase	gene mutation	reduced virulence
E12_GM001529	48.8	9.4e-61	PHI:8623	Q9K033	cab (NMB0789)	487	Neisseria meningitidis	septicemia	Homo sapiens (related: human)	Cysteine ATP binding protein	Other evidence: ectopic complementation	unaffected pathogenicity
E12_GM001538	74.6	3.0e-306	PHI:9842	Q9KT08	pta	666	Vibrio cholerae	infection	Drosophila melanogaster (related: fruit fly)	Phosphate acetyltransferase	Gene deletion: full	unaffected pathogenicity
E12_GM001539	73.1	9.5e-169	PHI:9843	A0A0H3Q0Y8	ackA	666	Vibrio cholerae	infection	Drosophila melanogaster (related: fruit fly)	Acetate kinase	Gene deletion: full	unaffected pathogenicity
E12_GM001546	43.0	4.3e-92	PHI:9989	A0A0K0GPI8	aspC (PXO_02420)	347	Xanthomonas oryzae	bacterial leaf blight	Oryza sativa (related: rice)	Aspartate aminotransferase	Gene deletion: full; gene complementation	reduced virulence
E12_GM001547	99.7	8.2e-176	PHI:7647	P36771	LrhA	562	Escherichia coli	Urinary tract infections	Homo sapiens (related: human)	Probable HTH-type transcriptional regulator	altered gene expression / gene regulation: overexpression	reduced virulence
E12_GM001555	86.0	1.2e-75	PHI:8937	Q9I0J4	nuoI (PA2644)	287	Pseudomonas aeruginosa	nosocomial infections	Lactuca sativa (related: garden lettuce)	NADH-quinone oxidoreductase	Gene deletion: full; gene complementation	reduced virulence
E12_GM001556	66.9	1.1e-50	PHI:8938	Q9I0J3	nuoJ (PA2645)	287	Pseudomonas aeruginosa	nosocomial infections	Lactuca sativa (related: garden lettuce)	NADH-quinone oxidoreductase	Gene deletion: full; gene complementation	reduced virulence
E12_GM001574	51.6	4.9e-26	PHI:7955	A6TF94	arnF	573	Klebsiella pneumoniae	pneumonia	Galleria mellonella (related: Greater wax moth)	Hypothetical protein	Gene mutation	unaffected pathogenicity
E12_GM001575	65.5	5.9e-36	PHI:7954	A6TF95	arnE	573	Klebsiella pneumoniae	pneumonia	Galleria mellonella (related: Greater wax moth)	Hypothetical protein	Gene mutation	unaffected pathogenicity
E12_GM001576	63.5	2.6e-201	PHI:7953	A6TF96	arnT	573	Klebsiella pneumoniae	pneumonia	Galleria mellonella (related: Greater wax moth)	4-Amino-4-deoxy-L-arabinose transferase	Gene mutation	unaffected pathogenicity
E12_GM001577	67.8	4.8e-117	PHI:7952	A6TF97	arnD	573	Klebsiella pneumoniae	pneumonia	Galleria mellonella (related: Greater wax moth)	Hypothetical protein	Gene mutation	unaffected pathogenicity
E12_GM001578	77.2	2.2e-311	PHI:7951	A6TF98	arnA	573	Klebsiella pneumoniae	pneumonia	Galleria mellonella (related: Greater wax moth)	Hypothetical protein	Gene mutation	unaffected pathogenicity
E12_GM001579	87.4	6.1e-158	PHI:2656	D0ZPP5	pmrF	28901	Salmonella enterica	Food Poisoning	Mus musculus (related: house mouse)	4-amino-4-deoxy-L-arabinose (Ara4N) production	gene deletion: full	reduced virulence
E12_GM001580	79.7	1.1e-177	PHI:7949	A6TFA0	arnB	573	Klebsiella pneumoniae	pneumonia	Galleria mellonella (related: Greater wax moth)	Putative aminotransferase	Gene mutation	unaffected pathogenicity
E12_GM001599	58.6	3.9e-284	PHI:849	Q75WC1	GyrA	337	Burkholderia glumae	Bacterial Grain Rot	Oryza sativa (related: rice)	DNA gyrase (bacterial topoisomerase II)	gene mutation: characterised	chemistry target: sensitivity to chemical
E12_GM001605	89.4	0.0e+00	PHI:3011	P58662	rcsC11	28901	Salmonella enterica	Food Poisoning	Mus musculus (related: house mouse)	Sensor protein	gene mutation	increased virulence (hypervirulence)
E12_GM001606	99.1	2.3e-116	PHI:3012	C4PCU2	rcsB	28901	Salmonella enterica	Food Poisoning	Mus musculus (related: house mouse)	RcsA and RcsB form a complex to promote transcription of the genes for capsule synthesis.	gene mutation	unaffected pathogenicity
E12_GM001607	53.0	3.4e-259	PHI:4481	F8ILW3	sagD	1336	Streptococcus equi	Septicemia; Meningitis; Mastitis	Mus musculus (related: house mouse)	Streptolysin S biosynthesis protein	gene mutation; gene complementation	reduced virulence
E12_GM001608	95.2	3.0e-209	PHI:9892	A0A2S4MYF8	OmpC	623	Shigella flexneri	shigellosis	Homo sapiens (related: human)	Outer membrane protein C	Gene disruption	reduced virulence
E12_GM001610	41.0	1.0e-25	PHI:1459	I1RYE2	GzAra007	5518	Fusarium graminearum	Fusarium Ear Blight	Triticum (related: wheat)	transcription factor	gene deletion	unaffected pathogenicity
E12_GM001613	51.1	2.9e-136	PHI:6190	Q5HDJ0	Mqo	1280	Staphylococcus aureus	skin infections; food poisoning; respiratory diseases	Mus musculus (related: house mouse)	malate-quinone oxidoreductases	Gene mutation	reduced virulence
E12_GM001614	44.4	1.8e-31	PHI:4101	Q63W37	Eco	28450	Burkholderia pseudomallei	Melioidosis	Mus musculus (related: house mouse)	serine protease inhibitor	gene mutation	reduced virulence
E12_GM001622	58.4	6.6e-57	PHI:7534	W1ATL3	CcmA (VK055_1938)	573	Klebsiella pneumoniae	pneumonia	Mus musculus (related: house mouse)	Heme ABC exporter, ATP-binding protein	gene deletion: full	unaffected pathogenicity
E12_GM001623	64.5	5.4e-65	PHI:7534	W1ATL3	CcmA (VK055_1938)	573	Klebsiella pneumoniae	pneumonia	Mus musculus (related: house mouse)	Heme ABC exporter, ATP-binding protein	gene deletion: full	unaffected pathogenicity
E12_GM001630	43.6	8.8e-36	PHI:9020	A0A0K0GI78	PXO_RS06090	347	Xanthomonas oryzae	bacterial leaf blight	Oryza sativa (related: rice)	Response regulator	Gene mutation; gene complementation	reduced virulence
E12_GM001639	69.1	4.7e-34	PHI:7469	C6DEJ2	RplY	554	Pectobacterium carotovorum	Soft rot disease	Brassica rapa (related: field mustard)	50S Ribosomal protein	Gene deletion: full; Gene complementation	reduced virulence
E12_GM001644	47.9	9.3e-63	PHI:7820	H7C7Q3	oppD (bb0334)	139	Borreliella burgdorferi	Lyme disease	Mus musculus (related: house mouse)	Oligopepeptide (Opp) transporter that drives transport by hydrolyzing ATP	Gene mutation; Chemical complementation	reduced virulence
E12_GM001653	42.0	1.4e-37	PHI:3953	Q4UU61	XC_2359	339	Xanthomonas campestris	Black Rot Disease	Raphanus sativus (related: radish)	Elongation factor P	gene mutation	reduced virulence
E12_GM001658	45.5	2.0e-71	PHI:6524	O51369	fruA1	139	Borreliella burgdorferi	Lyme disease	Mus musculus (related: house mouse)	Pts system, fructose-specific iiabc component	Gene mutation	unaffected pathogenicity
E12_GM001666	46.3	3.1e-65	PHI:3793	Q6FM27	ANP1	5478	Candida glabrata	Disseminated Candidiasis	Mus musculus (related: house mouse)	encode alpha -(1-6)-mannosyl-transferases	gene disruption; gene complementation	increased virulence (hypervirulence)
E12_GM001695	41.0	6.0e-46	PHI:8968	A0A086IQC3	proV	573	Klebsiella pneumoniae	pneumonia	Mus musculus (related: house mouse)	Glycine betaine/L-proline transport ATP-binding protein	Gene deletion: full	reduced virulence
E12_GM001698	44.1	3.8e-51	PHI:602	H9L471	orf242	28901	Salmonella enterica	Gastroenteritis	Mus musculus (related: house mouse)	no data found	other evidence	unaffected pathogenicity
E12_GM001729	42.2	1.4e-57	PHI:6903	P99075	FbaA	1280	Staphylococcus aureus	white muscardine disease	Galleria mellonella (related: Greater wax moth)	Fructose-bisphosphate aldolase	Functional test in host: direct injection	reduced virulence
E12_GM001735	40.3	1.9e-39	PHI:10058	A0A0F6B5P8	STM14_RS15225	28901	Salmonella enterica	Infections	Lactuca sativa (related: garden lettuce)	Arabinose 5-phosphate isomerase	Gene deletion: full	unaffected pathogenicity
E12_GM001742	41.0	1.0e-37	PHI:9026	A0A0K0GIX3	PXO_RS06785	347	Xanthomonas oryzae	bacterial leaf blight	Oryza sativa (related: rice)	Response regulator	Gene mutation	unaffected pathogenicity
E12_GM001745	50.2	6.0e-268	PHI:9198	W8ZK20	yegN	562	Escherichia coli	Urinary tract infections	Mus musculus (related: house mouse)	Multidrug efflux system subunit	Gene deletion: full	reduced virulence
E12_GM001746	99.6	0.0e+00	PHI:9198	W8ZK20	yegN	562	Escherichia coli	Urinary tract infections	Mus musculus (related: house mouse)	Multidrug efflux system subunit	Gene deletion: full	reduced virulence
E12_GM001755	95.3	1.4e-104	PHI:2652	Q5KQZ9	magA	573	Klebsiella pneumoniae	Urinary Tract Infections; Nosocomial Pneumonia; Intra-Abdominal Infections	Mus musculus (related: house mouse)	Contributes to K1 capsular polysaccharide (CPS) biosynthesis	gene mutation: characterised	reduced virulence
E12_GM001757	45.7	1.9e-52	PHI:3118	Q882D7	PSPTO_2691	317	Pseudomonas syringae	Bacterial Speck Of Tomato	Nicotiana tabacum (related: common tobacco)	Membrane protein, TerC family	gene mutation	unaffected pathogenicity
E12_GM001758	43.9	6.0e-59	PHI:3112	Q8P8Q1	galU	339	Xanthomonas campestris	Black Rot Disease	Brassica oleracea (no common name found)	Uridine triphosphate (UTP)-glucose-1-phosphate uridylyltransferase	gene mutation: characterised; gene complementation	loss of pathogenicity
E12_GM001763	50.8	9.3e-207	PHI:2471	Q46631	Ams	552	Erwinia amylovora	Fire Blight	Pyrus communis (related: pear)	Exopolysaccharides Amylovoran	gene deletion: full	loss of pathogenicity
E12_GM001764	40.0	2.0e-77	PHI:2937	Q87BQ4	gumD	2371	Xylella fastidiosa	Pierce's Disease	Vitis vinifera (related: wine grape)	no data found	gene disruption	loss of pathogenicity
E12_GM001771	48.6	2.5e-128	PHI:9835	A0A384JMC8	bcpgd	40559	Botrytis cinerea	grey mould	Vitis vinifera (related: wine grape)	6-phosphogluconate dehydrogenase	Gene deletion: full; Gene complementation	reduced virulence
E12_GM001778	68.3	2.0e-186	PHI:703	Q06951	RfbB	666	Vibrio cholerae	Cholera	Mus musculus (related: house mouse)	O-antigen biosynthesis	gene disruption	reduced virulence
E12_GM001780	41.8	5.1e-43	PHI:7603	Q57EK6	rfbE	235	Brucella abortus	brucellosis	Mus musculus (related: house mouse)	O-antigen export system ATP-binding protein	gene deletion: full	unaffected pathogenicity
E12_GM001784	47.2	1.4e-97	PHI:9598	C7LAK4	wbkE (BMI_I539)	444163	Brucella microti	brucellosis	Mus musculus (related: house mouse)	Glycosyltransferase	gene deletion: full; gene complementation	loss of pathogenicity
E12_GM001787	74.6	3.5e-105	PHI:9324	D4HW76	hisA	552	Erwinia amylovora	Fire blight	Nicotiana tabacum (related: common tobacco)	N-(5'-phospho-L-ribosyl-formimino)-5-amino-1-(5'-phosphoribosyl)-4-imidazolecarboxamide isomerase	gene mutation	unaffected pathogenicity
E12_GM001789	51.9	1.4e-107	PHI:7790	G7TE30	HisB	347	Xanthomonas oryzae	rice bacterial blight	Oryza sativa (related: rice)	Bifunctional enzyme implicated in the imidazoleglycerol-phosphate dehydratase activity	Gene deletion: full; gene complementation	reduced virulence
E12_GM001791	51.4	9.2e-109	PHI:9983	A0A0K0GKU8	hisD (PXO_00833)	347	Xanthomonas oryzae	bacterial leaf blight	Oryza sativa (related: rice)	Histidinol dehydrogenase	Gene deletion: full; gene complementation	reduced virulence
E12_GM001792	96.2	7.9e-157	PHI:5109	B5QZL1	prt	28901	Salmonella enterica	Colitis	Mus musculus (related: house mouse)	OAg biosynthesis	gene deletion: full; gene complementation	reduced virulence
E12_GM001812	42.0	3.9e-19	PHI:4701	B2IQ18	radC	1313	Streptococcus pneumoniae	Pneumococcal Pneumonia	Mus musculus (related: house mouse)	DNA repair	gene deletion: full	reduced virulence
E12_GM001837	65.7	2.9e-94	PHI:10111	A0A0F6B0X5	STM14_RS07760 (orf245)	28901	Salmonella enterica	Infections	Lactuca sativa (related: garden lettuce)	Hypothetical protein	Gene deletion: full	reduced virulence
E12_GM001838	50.7	3.0e-77	PHI:10112	A0A0F6B0X6	STM14_RS07765 (orf408)	28901	Salmonella enterica	Infections	Lactuca sativa (related: garden lettuce)	DeoR family transcriptional regulator	Gene deletion: full	reduced virulence
E12_GM001845	46.6	4.8e-67	PHI:10104	A0A0F6B0W9	STM14_RS07730 (ynhG)	28901	Salmonella enterica	Infections	Lactuca sativa (related: garden lettuce)	Murein L,D-transpeptidase	Gene deletion: full	reduced virulence
E12_GM001847	42.7	9.1e-68	PHI:8764	G3XCU6	cysB	287	Pseudomonas aeruginosa	Infections	Mus musculus (related: house mouse)	LysR-type transcriptional regulator	Gene deletion: full; gene complementation	reduced virulence
E12_GM001855	99.9	0.0e+00	PHI:4955	P46359	psn	632	Yersinia pestis	Pneumonic Plague	Mus musculus (related: house mouse)	Iron binding	gene mutation	unaffected pathogenicity
E12_GM001856	51.4	5.0e-133	PHI:6938__PHI:6989	NA
E12_GM001859	45.9	5.1e-108	PHI:7840	Q0P7J3	clbC	562	Escherichia coli	neonatal meningitis	Mus musculus (related: house mouse)	Polyketide synthase	Gene mutation	unaffected pathogenicity
E12_GM001860	99.6	0.0e+00	PHI:4953	Q7CI41	irp2	632	Yersinia pestis	Pneumonic Plague	Mus musculus (related: house mouse)	Nonribosomal peptide synthetase	gene mutation	reduced virulence
E12_GM001862	99.3	0.0e+00	PHI:6912	A0A086VCI7	ybtP	562	Escherichia coli	urinary tract infection	Mus musculus (related: house mouse)	ATP Binding Cassette Protein	Gene mutation	reduced virulence
E12_GM001863	99.7	0.0e+00	PHI:6913	A0A0E0V727	ybtQ	562	Escherichia coli	urinary tract infection	Mus musculus (related: house mouse)	ATP Binding Cassette Protein	Gene mutation	reduced virulence
E12_GM001865	97.9	2.3e-245	PHI:6653__PHI:7480	NA
E12_GM001871	68.4	9.5e-52	PHI:2651	Q8ZQ52	yedX	28901	Salmonella enterica	Food Poisoning	Gallus gallus (related: chicken)	Cyclic amidohydrolase that hydrolyses 5-hydroxyisourate (5-HIU)	gene disruption	unaffected pathogenicity
E12_GM001872	41.8	1.5e-42	PHI:4198__PHI:4846	NA
E12_GM001887	88.6	9.2e-75	PHI:3013	P54698	rcsA	28901	Salmonella enterica	Food Poisoning	Mus musculus (related: house mouse)	Positive regulator of capsular polysaccharide synthesis. RcsA and RcsB form a complex to promote transcription of the genes for capsule synthesis.	gene mutation	increased virulence (hypervirulence)
E12_GM001896	87.8	8.6e-67	PHI:6463	P0A1K1	filj	28901	Salmonella enterica	Salmonellosis	Mus musculus (related: house mouse)	Flagellar protein	Gene mutation	reduced virulence
E12_GM001897	62.4	6.2e-140	PHI:6995	Q9I4N1	Flil	287	Pseudomonas aeruginosa	Opportunistic infections	Mus musculus (related: house mouse)	Flagellin	Gene mutation	reduced virulence
E12_GM001908	100.0	4.2e-41	PHI:7643	P0AA34	yedF	28901	Salmonella enterica	Salmonellosis	Homo sapiens (related: human)	Hypothetical transcription factor	Gene mutation; Gene complementation	reduced virulence
E12_GM001914	99.4	2.2e-225	PHI:6733	P24216	fliD	562	Escherichia coli	urinary tract infection	Caenorhabditis elegans (related: roundworm)	Flagellar filament capping protein	Gene mutation; gene complementation	unaffected pathogenicity
E12_GM001915	51.5	1.4e-111	PHI:7845	Q9K2Y6	fliC	562	Escherichia coli	neonatal meningitis	Mus musculus (related: house mouse)	Flagellin protein	Gene mutation	reduced virulence
E12_GM001917	79.2	1.8e-80	PHI:9178	P0A210	FliZ	28901	Salmonella enterica	salmonellosis	Mus musculus (related: house mouse)	Flagellar protein	gene mutation	reduced virulence
E12_GM001920	56.4	1.5e-46	PHI:8622	Q9K034	ctp (NMB0788)	487	Neisseria meningitidis	septicemia	Homo sapiens (related: human)	Cysteine transporter permease	Other evidence: ectopic complementation	unaffected pathogenicity
E12_GM001921	55.3	5.4e-69	PHI:8623	Q9K033	cab (NMB0789)	487	Neisseria meningitidis	septicemia	Homo sapiens (related: human)	Cysteine ATP binding protein	Other evidence: ectopic complementation	unaffected pathogenicity
E12_GM001922	40.8	2.1e-46	PHI:7289	A0A0H2ZEG8	RhlR	287	Pseudomonas aeruginosa	Opportunistic infections	Mus musculus (related: house mouse)	LuxI/R Quorum-sensing systems	gene deletion: full	loss of pathogenicity
E12_GM001925	96.4	5.5e-86	PHI:560	P96058	sirA	28901	Salmonella enterica	Gastroenteritis	Mus musculus (related: house mouse)	no data found	other evidence	reduced virulence
E12_GM001938	56.1	3.3e-144	PHI:9814	Q8XQW3	otsA	305	Ralstonia solanacearum	Bacterial wilt	Solanum lycopersicum (related: Tomato)	Trehalose-6-phosphate synthase	Gene deletion: full	reduced virulence
E12_GM001940	89.7	4.0e-51	PHI:7271__PHI:9419	NA
E12_GM001941	83.3	4.0e-88	PHI:8572	E0SIM9	flhC (Dda3937_02784)	204038	Dickeya dadantii	Soft rot disease	Cichorium intybus (related: chicory)	Flagellar transcriptional activator	gene deletion: full	reduced virulence
E12_GM001942	99.7	1.5e-155	PHI:6533	P09348	motA	562	Escherichia coli	meningitis	Anas platyrhynchos (related: mallard)	Motility protein	Gene mutation	reduced virulence
E12_GM001943	99.7	1.9e-169	PHI:6534	P0AF06	motB	562	Escherichia coli	meningitis	Anas platyrhynchos (related: mallard)	Motility protein	Gene mutation	reduced virulence
E12_GM001944	99.7	0.0e+00	PHI:6535	P07363	cheA	562	Escherichia coli	meningitis	Anas platyrhynchos (related: mallard)	Chemotaxis protein	Gene mutation	unaffected pathogenicity
E12_GM001945	100.0	3.6e-85	PHI:6536	P0A964	cheW	562	Escherichia coli	meningitis	Anas platyrhynchos (related: mallard)	Chemotaxis protein	Gene mutation	unaffected pathogenicity
E12_GM001946	78.2	3.0e-189	PHI:6983	P02941	cheM	28901	Salmonella enterica	Salmonellosis	Homo sapiens (related: human)	Methyl-accepting chemotaxis protein	Gene deletion: full; gene complementation	reduced virulence
E12_GM001947	43.2	2.5e-71	PHI:6983	P02941	cheM	28901	Salmonella enterica	Salmonellosis	Homo sapiens (related: human)	Methyl-accepting chemotaxis protein	Gene deletion: full; gene complementation	reduced virulence
E12_GM001949	95.4	2.2e-185	PHI:6461	P04042	cheB	28901	Salmonella enterica	Salmonellosis	Mus musculus (related: house mouse)	Chemotaxis	Gene mutation	reduced virulence
E12_GM001950	97.7	3.7e-66	PHI:8732__PHI:10049	NA
E12_GM001951	93.0	5.2e-105	PHI:10050	P07800	chez	28901	Salmonella enterica	Salmonellosis	Mus musculus (related: house mouse)	Chemotaxis regulator protein	Gene mutation; gene complementation	reduced virulence
E12_GM001953	95.4	0.0e+00	PHI:8731	P40729	flhA	28901	Salmonella enterica	Typhoid	Mus musculus (related: house mouse)	Flagellar biosynthesis protein	Gene mutation	reduced virulence
E12_GM001974	82.6	1.4e-112	PHI:5013	A0A0H3B439	znuB	633	Yersinia pseudotuberculosis	Gut-Associated Diseases, Such As Diarrhoea, Enteritis And Colitis	Mus musculus (related: house mouse)	Zinc transporter	gene mutation; gene complementation	reduced virulence
E12_GM001977	72.8	1.3e-179	PHI:4185	Q0WF94	ypo2062	632	Yersinia pestis	Bubonic Plague	Mus musculus (related: house mouse)	putative DNA binding protein	gene deletion: partial; gene complementation	reduced virulence
E12_GM001979	42.5	2.2e-10	PHI:9351	A0A2T6IKH7	pyk1	5811	Toxoplasma gondii	Toxoplasmosis	Mus musculus (related: house mouse)	Pyruvate kinase	Altered gene expression / gene regulation: downregulation	reduced virulence
E12_GM001982	54.7	1.2e-186	PHI:6698	A0A0H6NEI3	edd	666	Vibrio cholerae	cholera	Oryctolagus cuniculus (related: rabbit)	6-Phosphogluconate dehydratase	Gene mutation; gene complementation	reduced virulence
E12_GM001983	43.7	2.5e-43	PHI:6699	A0A0H6T2F5	eda	666	Vibrio cholerae	cholera	Oryctolagus cuniculus (related: rabbit)	2-Keto-3-deoxy-6-phosphogluconate aldolase	Gene mutation; gene complementation	reduced virulence
E12_GM001984	99.0	3.4e-219	PHI:8653	P33221	purT	562	Escherichia coli	Infections	Homo sapiens (related: human)	Formate-dependent phosphoribosylglycinamide formyltransferase	Gene deletion: full; gene complementation	unaffected pathogenicity
E12_GM002003	87.9	2.5e-100	PHI:8783	P60317	ProQ	28901	Salmonella enterica	Salmonellosis	Mus musculus (related: house mouse)	RNA chaperone	Gene mutation; gene complementation	reduced virulence
E12_GM002004	99.9	0.0e+00	PHI:9896	P23865	Prc	562	Escherichia coli	urinary tract infection	Mus musculus (related: house mouse)	Tail-specific protease	Gene mutation; gene complementation	reduced virulence
E12_GM002007	89.4	1.7e-129	PHI:4175	U6ZHA8	kdgR	1089444	Dickeya solani	Soft Rot	Solanum tuberosum (related: potato)	virulence negative regulators	gene mutation	unaffected pathogenicity
E12_GM002010	100.0	1.1e-35	PHI:7262	P0A9Y9	cspC	28901	Salmonella enterica	Salmonellosis	Mus musculus (related: house mouse)	Cold shock protein	gene deletion: full	unaffected pathogenicity
E12_GM002012	51.9	5.6e-48	PHI:7899	G1BJ13	yebN	347	Xanthomonas oryzae	bacterial leaf blight	Oryza sativa (related: rice)	Leader RNA that functions as a sensor for Mn2+	Gene deletion: partial; Gene complementation	reduced virulence
E12_GM002017	51.9	7.0e-63	PHI:3118	Q882D7	PSPTO_2691	317	Pseudomonas syringae	Bacterial Speck Of Tomato	Nicotiana tabacum (related: common tobacco)	Membrane protein, TerC family	gene mutation	unaffected pathogenicity
E12_GM002020	89.3	1.2e-92	PHI:9496	A0A0H3NC59	yeaB	28901	Salmonella enterica	infection	Mus musculus (related: house mouse)	RNA methyltransferase	Gene mutation; gene complementation	reduced virulence
E12_GM002026	56.7	1.4e-68	PHI:6870	A0A165G9C3	yeaZ	669	Vibrio harveyi	luminous vibriosis	Danio rerio (related: zebrafish)	Resuscitation-promoting factor	Gene disruption	reduced virulence
E12_GM002027	41.7	5.0e-30	PHI:9256	P37194	slp	562	Escherichia coli	Urinary tract infections	Homo sapiens (related: human)	Carbon starvation-inducible lipoprotein	Gene deletion: full; gene complementation	reduced virulence
E12_GM002028	71.5	9.9e-236	PHI:4108	A5F6S0	fadD	666	Vibrio cholerae	Cholera	Oryctolagus cuniculus (related: rabbit)	encoding a long-chain fatty acyl coenzyme A (acyl-CoA) ligase	gene disruption	unaffected pathogenicity
E12_GM002057	47.5	3.3e-82	PHI:6904	P0A038	GAPDH	1280	Staphylococcus aureus	white muscardine disease	Galleria mellonella (related: Greater wax moth)	Glyceraldehyde-3-phosphate dehydrogenase	Functional test in host: direct injection	reduced virulence
E12_GM002058	47.7	9.3e-31	PHI:3913	Q04LM6	SpMsrAB2	1313	Streptococcus pneumoniae	Pneumonia; Otitis Media; Septicaemia; Meningitis	Mus musculus (related: house mouse)	methionine sulfoxide reductase	gene mutation	reduced virulence
E12_GM002081	63.2	6.5e-149	PHI:3126__PHI:9305	NA
E12_GM002098	59.1	2.2e-235	PHI:6090	A0A0R1BRS8	katE	106654	Acinetobacter nosocomialis	Bacteremia	Galleria mellonella (related: greater wax moth)	Hydroperoxidase	gene mutation	increased virulence (hypervirulence)
E12_GM002121	41.7	1.1e-45	PHI:7908	Q66FJ9	hmuU	633	Yersinia pseudotuberculosis	zoonotic infection	Ovis aries (related: sheep)	Hemin import ATP-binding protein	gene deletion: full	unaffected pathogenicity
E12_GM002122	47.8	8.3e-35	PHI:4936	Q59WW7	gpx31	5476	Candida albicans	Disseminated Candidiasis	Gallus gallus (related: chicken)	Glutathione peroxidase	gene mutation; gene complementation	unaffected pathogenicity
E12_GM002128	54.8	5.1e-110	PHI:8884	Q8XW15	aroG1	305	Ralstonia solanacearum	Bacterial wilt	Nicotiana tabacum (related: common tobacco)	Phospho-2-dehydro-3-deoxyheptonate aldolase	Gene deletion: full; gene complementation	loss of pathogenicity
E12_GM002131	83.4	2.3e-274	PHI:9092	Q8ZPS2	ydiD	28901	Salmonella enterica	Salmonellosis	Mus musculus (related: house mouse)	Plant pathogenicity factor-like protein	Gene deletion: full; gene complementation	reduced virulence
E12_GM002142	81.0	1.7e-110	PHI:7062	A0A0U1GNF3	aroD	28901	Salmonella enterica	Salmonellosis	Mus musculus (related: house mouse)	3-Dehydroquinate dehydratase	Gene mutation	unaffected pathogenicity
E12_GM002149	58.8	5.6e-44	PHI:6270	Q8XBU9	ybdB	562	Escherichia coli	Urinary tract infections	Mus musculus (related: house mouse)	Proofreading thioesterase	Gene mutation	lethal
E12_GM002152	96.0	5.9e-285	PHI:6893__PHI:10099	NA
E12_GM002153	92.7	5.4e-130	PHI:10100	A0A0F6B0W5	STM14_RS07710 (sufC)	28901	Salmonella enterica	Infections	Lactuca sativa (related: garden lettuce)	Fe-S cluster assembly ATPase	Gene deletion: full	reduced virulence
E12_GM002154	79.3	3.7e-195	PHI:10101	A0A0F6B0W6	STM14_RS07715 (sufD)	28901	Salmonella enterica	Infections	Lactuca sativa (related: garden lettuce)	Fe-S cluster assembly protein	Gene deletion: full	reduced virulence
E12_GM002155	87.4	9.3e-212	PHI:10102	A0A0F6B0W7	STM14_RS07720 (sufS)	28901	Salmonella enterica	Infections	Lactuca sativa (related: garden lettuce)	Cysteine desulfurase	Gene deletion: full	reduced virulence
E12_GM002156	87.7	4.9e-64	PHI:10103	A0A0F6B0W8	STM14_RS07725 (ynhA/sufE)	28901	Salmonella enterica	Infections	Lactuca sativa (related: garden lettuce)	Cysteine desulfuration protein	Gene deletion: full	reduced virulence
E12_GM002157	85.3	5.9e-164	PHI:10104	A0A0F6B0W9	STM14_RS07730 (ynhG)	28901	Salmonella enterica	Infections	Lactuca sativa (related: garden lettuce)	Murein L,D-transpeptidase	Gene deletion: full	reduced virulence
E12_GM002158	96.2	1.5e-22	PHI:10106	A0A0F6B0X1	STM14_RS07740 (lpp)	28901	Salmonella enterica	Infections	Lactuca sativa (related: garden lettuce)	Murein lipoprotein	Gene deletion: full	reduced virulence
E12_GM002159	95.7	3.3e-253	PHI:10107	A0A0F6B0X2	STM14_RS07745 (pykF)	28901	Salmonella enterica	Infections	Lactuca sativa (related: garden lettuce)	Pyruvate kinase I	Gene deletion: full	reduced virulence
E12_GM002160	87.0	6.3e-28	PHI:10118	A0A0F6B0Y2	STM14_RS07795 (orf70)	28901	Salmonella enterica	Infections	Lactuca sativa (related: garden lettuce)	Hypothetical protein	Gene deletion: full	reduced virulence
E12_GM002172	49.4	2.1e-104	PHI:2643	A4HTK3	CFAS	5671	Leishmania infantum	Leishmaniasis	Mus musculus (related: house mouse)	Cyclopropane fatty acid synthetase	gene deletion: full; gene complementation	reduced virulence
E12_GM002178	52.3	5.4e-53	PHI:9094	O02616	Fe-SODB	5693	Trypanosoma cruzi	Chagas disease	Mus musculus (related: house mouse)	Iron superoxide dismutase B	altered gene expression / gene regulation: overexpression	increased virulence (hypervirulence)
E12_GM002188	82.1	5.2e-79	PHI:9809	O68901	SodCII	28901	Salmonella enterica	Salmonellosis	Mus musculus (related: house mouse)	Superoxide dismutase [Cu-Zn] 2	Gene deletion: full; gene complementation	reduced virulence
E12_GM002192	88.7	9.4e-66	PHI:2678	P40676	slyA	28901	Salmonella enterica	Food Poisoning	Mus musculus (related: house mouse)	Regulators of systemic infection	gene deletion: full; gene complementation	reduced virulence
E12_GM002195	100.0	1.8e-58	PHI:2646	E0IWR8	MliC	562	Escherichia coli	Colibacillosis; Cellulitis; Swollen Head Syndrome	Gallus gallus (related: chicken)	Lysozyme inhibitor	gene deletion: full; gene complementation	unaffected pathogenicity
E12_GM002208	42.2	7.6e-31	PHI:8941	Q9HZL0	nqrE (PA2995)	287	Pseudomonas aeruginosa	nosocomial infections	Lactuca sativa (related: garden lettuce)	Na(+)-translocating NADH-quinone reductase	Gene deletion: full; gene complementation	unaffected pathogenicity
E12_GM002210	74.3	1.0e-28	PHI:4179	U6ZHS1	expI	1089444	Dickeya solani	Soft Rot	Solanum tuberosum (related: potato)	synthesis and perception of signaling molecules	gene mutation	reduced virulence
E12_GM002214	99.4	9.2e-301	PHI:4631	P19642	pafP	562	Escherichia coli	Urinary Tract Infections	Mus musculus (related: house mouse)	Transcription Regulator	gene deletion: full; gene complementation	reduced virulence
E12_GM002224	95.8	8.4e-309	PHI:10046	P40720	fumA	28901	Salmonella enterica	Salmonellosis	Mus musculus (related: house mouse)	Fumarate hydratase class I, aerobic	Gene mutation; gene complementation	reduced virulence
E12_GM002225	91.9	1.9e-248	PHI:10048	Q8ZPL7	fumC	28901	Salmonella enterica	Salmonellosis	Mus musculus (related: house mouse)	Fumarate hydratase class II	Gene mutation; gene complementation	reduced virulence
E12_GM002228	99.6	4.6e-134	PHI:9601	A0A0E1M219	RstA	562	Escherichia coli	infections	Homo sapiens (related: human)	Two-component response regulator	Gene deletion: full; gene complementation	reduced virulence
E12_GM002232	89.5	3.5e-158	PHI:3780	D0ZX10	sssB	28901	Salmonella enterica	Self-Limiting Gastroenteritis In Humans And A Typhoid-Like Disease In Mice	Mus musculus (related: house mouse)	Secreted effector protein	gene mutation; gene complementation	effector (plant avirulence determinant)
E12_GM002236	82.2	6.4e-44	PHI:8966	A0A1C1TY69	mdtJ	573	Klebsiella pneumoniae	pneumonia	Mus musculus (related: house mouse)	Multidrug transporter subunit	Gene deletion: full	reduced virulence
E12_GM002237	84.4	3.5e-49	PHI:8967	B5XR94	mdtI	573	Klebsiella pneumoniae	pneumonia	Mus musculus (related: house mouse)	Multidrug resistance protein	Gene deletion: full	reduced virulence
E12_GM002255	61.6	1.4e-29	PHI:9586	G7TB42	XOC_3249	347	Xanthomonas oryzae	bacterial leaf streak	Oryza sativa (related: rice)	Membrane protein	gene deletion: full; gene complementation	reduced virulence
E12_GM002262	49.2	1.1e-63	PHI:7511	A0A076ZHT9	VK055_1961	573	Klebsiella pneumoniae	pneumonia	Mus musculus (related: house mouse)	Serine 3-dehydrogenase	gene deletion: full	unaffected pathogenicity
E12_GM002277	95.2	8.3e-66	PHI:5369	Q57PB8	MarA	28901	Salmonella enterica	Bacteremia	Mus musculus (related: house mouse)	Transcriptional regulator	gene mutation	reduced virulence
E12_GM002291	99.0	5.1e-52	PHI:9997	P64461	lsrG	562	Escherichia coli	meningitis	Anas platyrhynchos (related: mallard)	(4S)-4-Hydroxy-5-phosphonooxypentane-2,3-dione isomerase	Gene deletion: full; gene complementation	reduced virulence
E12_GM002292	99.0	7.9e-165	PHI:9996	P76143	lsrF	562	Escherichia coli	meningitis	Anas platyrhynchos (related: mallard)	3-Hydroxy-2,4-pentadione 5-phosphate thiolase	Gene deletion: full; gene complementation	reduced virulence
E12_GM002293	99.1	1.5e-191	PHI:9995	P76142	lsrB	562	Escherichia coli	meningitis	Anas platyrhynchos (related: mallard)	Autoinducer-2 ABC transporter periplasmic binding protein	Gene deletion: full; gene complementation	reduced virulence
E12_GM002294	100.0	5.6e-175	PHI:9994	P0AFS1	lsrD	562	Escherichia coli	meningitis	Anas platyrhynchos (related: mallard)	Autoinducer-2 ABC transporter membrane subunit	Gene deletion: full; gene complementation	reduced virulence
E12_GM002295	99.4	6.9e-184	PHI:9993	P77672	lsrC	562	Escherichia coli	meningitis	Anas platyrhynchos (related: mallard)	Autoinducer-2 ABC transporter membrane subunit	Gene deletion: full; gene complementation	reduced virulence
E12_GM002296	98.0	8.2e-282	PHI:9992	P77257	lsrA	562	Escherichia coli	meningitis	Anas platyrhynchos (related: mallard)	Autoinducer-2 ABC transporter ATP binding subunit	Gene deletion: full; gene complementation	reduced virulence
E12_GM002297	98.7	2.2e-160	PHI:9991	P76141	lsrR	562	Escherichia coli	meningitis	Anas platyrhynchos (related: mallard)	DNA-binding transcriptional repressor	Gene deletion: full; gene complementation	reduced virulence
E12_GM002298	100.0	2.4e-305	PHI:9990	P77432	lsrK	562	Escherichia coli	meningitis	Anas platyrhynchos (related: mallard)	Autoinducer-2 kinase	Gene deletion: full; gene complementation	reduced virulence
E12_GM002303	66.7	1.4e-58	PHI:9888	Q0SXL9	fimA	562	Escherichia coli	infections	Homo sapiens (related: human)	Major type 1 subunit fimbrin (Pilin)	Gene disruption	unaffected pathogenicity
E12_GM002308	47.8	3.3e-73	PHI:2690__PHI:7180__PHI:7204__PHI:7846__PHI:8107__PHI:9788	NA
E12_GM002320	40.9	8.9e-22	PHI:4633	C5A8Z0	dgcB	337	Burkholderia glumae	Bacterial Panicle Blight Of Rice	Allium cepa (related: onion)	Diguanylate cyclase	gene mutation	reduced virulence
E12_GM002326	47.2	1.2e-65	PHI:7820	H7C7Q3	oppD (bb0334)	139	Borreliella burgdorferi	Lyme disease	Mus musculus (related: house mouse)	Oligopepeptide (Opp) transporter that drives transport by hydrolyzing ATP	Gene mutation; Chemical complementation	reduced virulence
E12_GM002327	43.7	1.6e-51	PHI:7821	H7C7L2	oppF (bb0335)	139	Borreliella burgdorferi	Lyme disease	Mus musculus (related: house mouse)	Oligopepeptide (Opp) transporter that drives transport by hydrolyzing ATP	Gene mutation; Chemical complementation	reduced virulence
E12_GM002328	51.7	5.5e-34	PHI:3951	Q4UWY6	XC_1368	339	Xanthomonas campestris	Black Rot Disease	Raphanus sativus (related: radish)	Osmotically inducible protein, oxidative stress resistance	gene mutation	reduced virulence
E12_GM002360	42.8	3.1e-60	PHI:3165	W0H866	hopA1	36746	Pseudomonas cichorii	Necrotic Leaf Spots In Celery, Eggplant And Sweet Pepper; Wilt And Stem Rot On Muskmelon; Stem Necrosis In Chrysanthemum; Leaf Spot In Soybean	Solanum melongena (related: eggplant)	Effector (plant avirulence determinant)	gene deletion: full; gene complementation	unaffected pathogenicity
E12_GM002364	92.3	0.0e+00	PHI:4560	D3QWN3	VgrG	562	Escherichia coli	Meningitis	Anas platyrhynchos (related: mallard)	Type VI secretion systems (T6SSs) effectors	gene mutation; gene complementation	effector (plant avirulence determinant)
E12_GM002381	44.1	2.4e-64	PHI:6319	Q8DPC2	potA	1313	Streptococcus pneumoniae	Pneumococcal pneumonia	Mus musculus (related: house mouse)	ABC transporter ATP-binding protein - spermidine/putrescine transport	Gene mutation	reduced virulence
E12_GM002383	87.0	2.9e-233	PHI:7225	A0A0F6B1M0	ydcR	28901	Salmonella enterica	Salmonellosis	Mus musculus (related: house mouse)	Putative transcriptional regulator	Gene deletion: full; gene complementation	reduced virulence
E12_GM002400	69.1	1.1e-146	PHI:6982	A0A0F6B1Q1	trg	28901	Salmonella enterica	Salmonellosis	Homo sapiens (related: human)	Methyl-accepting chemotaxis protein	gene deletion: full	reduced virulence
E12_GM002404	58.7	1.9e-106	PHI:6904	P0A038	GAPDH	1280	Staphylococcus aureus	white muscardine disease	Galleria mellonella (related: Greater wax moth)	Glyceraldehyde-3-phosphate dehydrogenase	Functional test in host: direct injection	reduced virulence
E12_GM002417	67.5	2.1e-169	PHI:9584	A0A1V2WCB4	paaK2	95486	Burkholderia cenocepacia	cystic fibrosis-like conditions	Caenorhabditis elegans (related: roundworm)	Phenylacetate-coenzyme A ligase	Gene deletion: full	unaffected pathogenicity
E12_GM002419	51.1	1.2e-30	PHI:9579	A0A088UAI6	paaD	95486	Burkholderia cenocepacia	cystic fibrosis-like conditions	Caenorhabditis elegans (related: roundworm)	Phenylacetic acid degradation protein	Gene deletion: full	reduced virulence
E12_GM002421	52.4	2.5e-69	PHI:9577	A0A088U4K2	paaB	95486	Burkholderia cenocepacia	cystic fibrosis-like conditions	Caenorhabditis elegans (related: roundworm)	Phenylacetate degradation putative enoyl-CoA hydratase	Gene deletion: full	reduced virulence
E12_GM002422	41.8	2.5e-45	PHI:9517	I1S8D3	FgEch1 (FGSG_13111)	5518	Fusarium graminearum	Fusarium head blight	Triticum aestivum (related: bread wheat)	Enoyl-CoA hydratase	Gene deletion: full; gene complementation	reduced virulence
E12_GM002423	46.1	1.8e-86	PHI:3172__PHI:9580	NA
E12_GM002424	46.7	2.0e-38	PHI:3171	B4E599	paaD	95486	Burkholderia cenocepacia	Cystic Fibrosis-Like Conditions	Caenorhabditis elegans (related: roundworm)	phenylacetic acid catabolism	gene deletion: full; gene complementation	reduced virulence
E12_GM002425	45.2	1.0e-56	PHI:3525__PHI:9578	NA
E12_GM002426	65.6	5.3e-33	PHI:3170	B4E5A1	paaB	95486	Burkholderia cenocepacia	Cystic Fibrosis-Like Conditions	Caenorhabditis elegans (related: roundworm)	phenylacetic acid catabolism	gene deletion: full; gene complementation	reduced virulence
E12_GM002427	66.1	3.6e-123	PHI:3524__PHI:9576	NA
E12_GM002430	40.7	4.8e-93	PHI:7520	A0A076ZMY5	VK055_1952	573	Klebsiella pneumoniae	pneumonia	Mus musculus (related: house mouse)	Betaine aldehyde dehydrogenase	gene deletion: full	unaffected pathogenicity
E12_GM002440	69.5	1.9e-147	PHI:2872	Q48473	ompK36	573	Klebsiella pneumoniae	Pneumonia	Mus musculus (related: house mouse)	Outer membrane protein	gene mutation	reduced virulence
E12_GM002450	42.2	8.6e-42	PHI:3165	W0H866	hopA1	36746	Pseudomonas cichorii	Necrotic Leaf Spots In Celery, Eggplant And Sweet Pepper; Wilt And Stem Rot On Muskmelon; Stem Necrosis In Chrysanthemum; Leaf Spot In Soybean	Solanum melongena (related: eggplant)	Effector (plant avirulence determinant)	gene deletion: full; gene complementation	unaffected pathogenicity
E12_GM002488	45.3	5.3e-72	PHI:6510__PHI:7620	NA
E12_GM002491	41.6	1.0e-22	PHI:6109	A0A0K0GKS2	GdpX1	347	Xanthomonas oryzae	Bacterial Leaf Blight	Oryza sativa (related: rice)	GdpX1 inhibits virulence in rice and T3SS-related gene transcription	altered gene expression / gene regulation: overexpression	reduced virulence
E12_GM002499	100.0	1.8e-141	PHI:4876__PHI:7248	NA
E12_GM002504	40.6	4.0e-55	PHI:9508	Q8X6J9	ovrB (Z0346)	562	Escherichia coli	mild watery diarrhea; hemorrhagic colitis; hemolytic uremic syndrome	Homo sapiens (related: human)	LysR-type transcriptional regulator	Gene mutation; gene complementation	reduced virulence
E12_GM002511	70.6	4.9e-210	PHI:4563	Q0WEH7	TyrR	632	Yersinia pestis	Plague	Mus musculus (related: house mouse)	regulator of aromatic amino acid metabolism	gene deletion: full; gene complementation	reduced virulence
E12_GM002516	41.6	8.9e-41	PHI:8968	A0A086IQC3	proV	573	Klebsiella pneumoniae	pneumonia	Mus musculus (related: house mouse)	Glycine betaine/L-proline transport ATP-binding protein	Gene deletion: full	reduced virulence
E12_GM002527	87.5	1.7e-31	PHI:7660	A0A0F6B1W8	pspD	28901	Salmonella enterica	salmonellosis	Mus musculus (related: house mouse)	Phage-shock protein	Gene mutation; Gene complementation	reduced virulence
E12_GM002528	84.0	1.3e-49	PHI:7659	A0A0F6B1W9	pspC	28901	Salmonella enterica	salmonellosis	Mus musculus (related: house mouse)	Phage-shock protein	Gene mutation; Gene complementation	unaffected pathogenicity
E12_GM002529	87.8	6.5e-31	PHI:7658	A0A0F6B1X0	pspB	28901	Salmonella enterica	salmonellosis	Mus musculus (related: house mouse)	Phage-shock protein	Gene mutation; Gene complementation	reduced virulence
E12_GM002530	91.4	1.8e-100	PHI:7657	A0A0F6B1X1	pspA	28901	Salmonella enterica	salmonellosis	Mus musculus (related: house mouse)	Phage-shock protein	Gene mutation; Gene complementation	unaffected pathogenicity
E12_GM002531	50.8	1.6e-57	PHI:9011	A0A0K0GFV0	PXO_RS01340	347	Xanthomonas oryzae	bacterial leaf blight	Oryza sativa (related: rice)	Response regulator	Gene mutation	unaffected pathogenicity
E12_GM002534	58.1	1.1e-161	PHI:7787	Q88BC5	AldA (PSPTO_0092)	317	Pseudomonas syringae	bacterial speck of tomato	Arabidopsis thaliana (related: thale cress)	Indole-3-acetaldehyde dehydrogenase	Gene disruption	reduced virulence
E12_GM002547	43.6	1.2e-55	PHI:7915	Q2FZQ3	fabI	1280	Staphylococcus aureus	reduced virulence	Galleria mellonella (related: Greater wax moth)	Enoyl-ACP reductase	Gene mutation	reduced virulence
E12_GM002551	75.4	4.6e-274	PHI:5504	C9XTL5	rpfR	413502	Cronobacter turicensis	Deaths In Neonates	Danio rerio (related: zebrafish)	RpfFBc/RpfR system is involved in sensing and responding to DSF signals	gene mutation; gene complementation	unaffected pathogenicity
E12_GM002565	63.7	6.6e-120	PHI:8764	G3XCU6	cysB	287	Pseudomonas aeruginosa	Infections	Mus musculus (related: house mouse)	LysR-type transcriptional regulator	Gene deletion: full; gene complementation	reduced virulence
E12_GM002575	41.7	1.4e-34	PHI:3941	Q4UZG1	XC_0481	339	Xanthomonas campestris	Black Rot Disease	Raphanus sativus (related: radish)	Anthranilate synthase component II	gene mutation	reduced virulence
E12_GM002577	89.4	2.3e-207	PHI:9321	D4I3E6	trpB	552	Erwinia amylovora	Fire blight	Malus domestica (related: apple)	Tryptophan synthase beta chain	gene mutation	reduced virulence
E12_GM002581	52.4	9.9e-43	PHI:4137	G7TG38	xrp8	347	Xanthomonas oryzae	Leaf Blight	Oryza sativa (related: rice)	Type III effector	gene mutation; gene complementation	effector (plant avirulence determinant)
E12_GM002650	69.5	1.4e-69	PHI:6651	P45610	tonB	573	Klebsiella pneumoniae	pneumonia	Mus musculus (related: house mouse)	siderophores synthesis	Gene mutation	reduced virulence
E12_GM002656	48.1	4.2e-69	PHI:7821	H7C7L2	oppF (bb0335)	139	Borreliella burgdorferi	Lyme disease	Mus musculus (related: house mouse)	Oligopepeptide (Opp) transporter that drives transport by hydrolyzing ATP	Gene mutation; Chemical complementation	reduced virulence
E12_GM002657	49.1	1.6e-68	PHI:7820	H7C7Q3	oppD (bb0334)	139	Borreliella burgdorferi	Lyme disease	Mus musculus (related: house mouse)	Oligopepeptide (Opp) transporter that drives transport by hydrolyzing ATP	Gene mutation; Chemical complementation	reduced virulence
E12_GM002663	46.7	4.0e-215	PHI:8932	A0A116Q7Z1	adhE	1307	Streptococcus suis	Meningitis	Homo sapiens (related: human)	Acetaldehyde-CoA/alcohol dehydrogenase	gene deletion: full	reduced virulence
E12_GM002667	100.0	1.0e-66	PHI:6369	P0ACF8	hns	562	Escherichia coli	Urinary tract infections	Mus musculus (related: house mouse)	Global DNA-binding transcriptional dual regulator	gene deletion: full	increased virulence (hypervirulence)
E12_GM002668	46.6	1.5e-62	PHI:3112	Q8P8Q1	galU	339	Xanthomonas campestris	Black Rot Disease	Brassica oleracea (no common name found)	Uridine triphosphate (UTP)-glucose-1-phosphate uridylyltransferase	gene mutation: characterised; gene complementation	loss of pathogenicity
E12_GM002669	90.5	6.8e-176	PHI:2679	Q7CQF1	hnr	28901	Salmonella enterica	Food Poisoning	Mus musculus (related: house mouse)	Regulators of systemic infection	gene deletion: full; gene complementation	reduced virulence
E12_GM002672	42.6	2.2e-18	PHI:8652	P08179	purN	562	Escherichia coli	Infections	Homo sapiens (related: human)	Phosphoribosylglycinamide formyltransferase	Gene deletion: full; gene complementation	unaffected pathogenicity
E12_GM002681	99.1	1.1e-274	PHI:6184	P39165	ychO	562	Escherichia coli	Colibacillosis	Gallus gallus (related: chicken)	invasin homolog	Gene mutation; gene complementation	reduced virulence
E12_GM002693	50.6	8.8e-97	PHI:9821	Q8Y4A8	prfA (lmo2543)	1639	Listeria monocytogenes	Listeriosis	Homo sapiens (related: human)	Peptide chain release factor 1	Gene deletion: full	reduced virulence
E12_GM002697	54.1	1.1e-96	PHI:4732	Q5NH02	FTT0673p/prsAp	263	Francisella tularensis	Tularemia	Mus musculus (related: house mouse)	ribose phosphate pyrophosphokinase	gene mutation	unaffected pathogenicity
E12_GM002709	54.9	9.8e-164	PHI:6630	Q8PPT1	treA	346	Xanthomonas citri	citrus canker	Citrus aurantiifolia (related: lime)	Trehalase	gene deletion: full	increased virulence (hypervirulence)
E12_GM002720	52.0	1.6e-75	PHI:6702	A5F6Z2	gntR	666	Vibrio cholerae	cholera	Oryctolagus cuniculus (related: rabbit)	Regulatory molecule	Gene mutation; gene complementation	reduced virulence
E12_GM002731	98.5	2.9e-69	PHI:2648	P76002	pliG	562	Escherichia coli	Colibacillosis; Cellulitis; Swollen Head Syndrome	Gallus gallus (related: chicken)	Lysozyme inhibitor	gene deletion: full; gene complementation	unaffected pathogenicity
E12_GM002740	40.9	1.0e-90	PHI:4647__PHI:9890	NA
E12_GM002757	93.7	9.5e-118	PHI:6110__PHI:9437	NA
E12_GM002758	85.2	1.5e-237	PHI:4899__PHI:6318__PHI:7356	NA
E12_GM002761	53.1	3.1e-76	PHI:6319	Q8DPC2	potA	1313	Streptococcus pneumoniae	Pneumococcal pneumonia	Mus musculus (related: house mouse)	ABC transporter ATP-binding protein - spermidine/putrescine transport	Gene mutation	reduced virulence
E12_GM002764	40.5	6.8e-70	PHI:6322	A0A0B7MDN1	potD	1313	Streptococcus pneumoniae	Pneumococcal pneumonia	Mus musculus (related: house mouse)	ABC transporter ATP-binding protein - spermidine/putrescine transport	Gene mutation	reduced virulence
E12_GM002767	91.2	2.9e-145	PHI:5572	P0A2F2	cob	28901	Salmonella enterica	Salmonellosis	Mus musculus (related: house mouse)	nicotinamide adenine dinucleotide (NAD + )-dependent deacetylase	gene mutation	unaffected pathogenicity
E12_GM002774	49.3	4.6e-81	PHI:10104	A0A0F6B0W9	STM14_RS07730 (ynhG)	28901	Salmonella enterica	Infections	Lactuca sativa (related: garden lettuce)	Murein L,D-transpeptidase	Gene deletion: full	reduced virulence
E12_GM002778	56.9	9.7e-135	PHI:8939	Q9HVN9	ndh (PA4538)	287	Pseudomonas aeruginosa	nosocomial infections	Lactuca sativa (related: garden lettuce)	NADH dehydrogenase	Gene deletion: full; gene complementation	unaffected pathogenicity
E12_GM002780	45.3	5.9e-63	PHI:3282	Q4USG7	NagZ	339	Xanthomonas campestris	Black Rot Disease	Brassica oleracea (no common name found)	b-lactamase induction	gene disruption; gene complementation	reduced virulence
E12_GM002786	50.0	1.5e-120	PHI:6308	A8Z0F5	glcA	1280	Staphylococcus aureus	skin infections; food poisoning; respiratory diseases	Mus musculus (related: house mouse)	Glucose uptake protein	Gene mutation; gene complementation	reduced virulence
E12_GM002793	46.2	3.0e-98	PHI:724__PHI:730	NA
E12_GM002794	49.3	1.1e-12	PHI:8556	O52658	Acp1 (PA1869)	287	Pseudomonas aeruginosa	nosocomial infections	Mus musculus (related: house mouse)	Acyl carrier protein	Gene deletion: full; gene complementation	increased virulence (hypervirulence)
E12_GM002795	64.6	3.3e-79	PHI:5271	Q8Y0J2	fabG1	305	Ralstonia solanacearum	Bacterial Wilt	Solanum lycopersicum (related: tomato)	3-ketoacyl-acyl carrier protein reductase	gene disruption; gene complementation	lethal
E12_GM002796	40.1	4.2e-55	PHI:7916	Q99UN8	fabD	1280	Staphylococcus aureus	reduced virulence	Galleria mellonella (related: Greater wax moth)	Malonyl CoA-acyl carrier protein transacylase	Gene mutation	reduced virulence
E12_GM002803	77.1	0.0e+00	PHI:3723	E8XEV4	RNase E	28901	Salmonella enterica	Food Poisoning	Galleria mellonella (related: greater wax moth)	endoribonucleases	gene mutation; gene complementation	reduced virulence
E12_GM002805	55.0	2.5e-159	PHI:6360	A0A0U1YUA0	flgK	553	Pantoea ananatis	no data found	Allium cepa (related: onion)	Flagellar motility	Gene mutation; gene complementation	reduced virulence
E12_GM002826	72.1	1.4e-147	PHI:9307	D4I0W8	pyrC	552	Erwinia amylovora	Fire blight	Malus domestica (related: apple)	Dihydroorotase	gene mutation	reduced virulence
E12_GM002832	74.7	7.2e-82	PHI:3166	Q9I690	PA0423	287	Pseudomonas aeruginosa	Nosocomial Infections	Homo sapiens (related: human)	factor responsible for cytotoxicity in lung epithelial cells	biochemical analysis	reduced virulence
E12_GM002834	86.3	1.7e-165	PHI:7946	W9BFU2	lpxL1 (BN49_2155)	573	Klebsiella pneumoniae	pneumonia	Galleria mellonella (related: Greater wax moth)	Lipid A late acyltransferase	Gene deletion: full; gene complementation	reduced virulence
E12_GM002839	75.5	3.8e-242	PHI:5564__PHI:8654	NA
E12_GM002858	42.8	3.1e-60	PHI:3165	W0H866	hopA1	36746	Pseudomonas cichorii	Necrotic Leaf Spots In Celery, Eggplant And Sweet Pepper; Wilt And Stem Rot On Muskmelon; Stem Necrosis In Chrysanthemum; Leaf Spot In Soybean	Solanum melongena (related: eggplant)	Effector (plant avirulence determinant)	gene deletion: full; gene complementation	unaffected pathogenicity
E12_GM002862	67.7	1.6e-163	PHI:3448	B5Y383	pgaC	573	Klebsiella pneumoniae	Pneumonia	Mus musculus (related: house mouse)	Production of poly-b-linkedN-acetylglucosamine	gene mutation: characterised; gene complementation	reduced virulence
E12_GM002871	48.7	6.8e-264	PHI:7999	Q9I5F6	putA	287	Pseudomonas aeruginosa	Pneumonia	Mus musculus (related: house mouse)	Bifunctional enzyme which converts proline to glutamate	Gene deletion: full; gene complementation	reduced virulence
E12_GM002881	57.0	3.9e-54	PHI:9134	Q2YQ23	bab1_1070	235	Brucella abortus	brucellosis	Mus musculus (related: house mouse)	NADPH dehydrogenase	Gene disruption; gene complementation	unaffected pathogenicity
E12_GM002890	42.5	2.8e-48	PHI:6532	P0A9Q1	arcA	562	Escherichia coli	meningitis	Anas platyrhynchos (related: mallard)	Aerobic respiration control protein	Gene mutation; gene complementation	reduced virulence
E12_GM002895	67.6	2.8e-23	PHI:7263	A0A0F6AYC2	cspE	28901	Salmonella enterica	Salmonellosis	Mus musculus (related: house mouse)	Cold shock protein	gene deletion: full	unaffected pathogenicity
E12_GM002896	50.8	3.3e-10	PHI:7263	A0A0F6AYC2	cspE	28901	Salmonella enterica	Salmonellosis	Mus musculus (related: house mouse)	Cold shock protein	gene deletion: full	unaffected pathogenicity
E12_GM002903	50.6	3.6e-198	PHI:2471	Q46631	Ams	552	Erwinia amylovora	Fire Blight	Pyrus communis (related: pear)	Exopolysaccharides Amylovoran	gene deletion: full	loss of pathogenicity
E12_GM002926	94.6	1.9e-189	PHI:9891	A0A2S4N3N0	OmpA	623	Shigella flexneri	shigellosis	Homo sapiens (related: human)	Outer membrane protein A	Gene disruption	reduced virulence
E12_GM002928	41.0	2.4e-83	PHI:5467	A3N3I4	LonC	715	Actinobacillus pleuropneumoniae	Lung Infections	Mus musculus (related: house mouse)	Lon proteases	gene mutation	unaffected pathogenicity
E12_GM002949	40.8	7.0e-32	PHI:8968	A0A086IQC3	proV	573	Klebsiella pneumoniae	pneumonia	Mus musculus (related: house mouse)	Glycine betaine/L-proline transport ATP-binding protein	Gene deletion: full	reduced virulence
E12_GM002953	100.0	4.1e-211	PHI:7023	P02931	ompF	562	Escherichia coli	meningitis	Mus musculus (related: house mouse)	Outer membrane porin	Gene deletion: full; gene complementation	reduced virulence
E12_GM002955	41.1	4.5e-86	PHI:6261	G4YQK3	PsAAT3	67593	Phytophthora sojae	soybean stem and root rot	Glycine max (related: soybean)	Aspartate aminotransferase	altered gene expression / gene regulation: silencing	reduced virulence
E12_GM002972	98.9	6.1e-50	PHI:2673	P64394	himD	28901	Salmonella enterica	Food Poisoning	Mus musculus (related: house mouse)	Regulators of systemic infection	gene deletion: full; gene complementation	reduced virulence
E12_GM002976	89.2	7.4e-220	PHI:9459	P19786	aroA	28901	Salmonella enterica	Salmonellosis	Mus musculus (related: house mouse)	3-Phosphoshikimate 1-carboxyvinyltransferase	Gene deletion: full	reduced virulence
E12_GM003036	95.5	3.7e-246	PHI:6447	A0A164J6A6	rarA	573	Klebsiella pneumoniae	pneumonia	Caenorhabditis elegans (related: roundworm)	Holliday junction DNA helicase	gene deletion: full	reduced virulence
E12_GM003039	97.6	2.2e-87	PHI:6497__PHI:7128	NA
E12_GM003040	47.7	3.2e-74	PHI:6470	J5K974	Trr1	176275	Beauveria bassiana	white muscardine disease	Galleria mellonella (related: Greater wax moth)	Thioredoxin reductase	Gene mutation; gene complementation	unaffected pathogenicity
E12_GM003045	90.2	0.0e+00	PHI:8569	E0SMW9	clpA (Dda3937_02363)	204038	Dickeya dadantii	Soft rot disease	Cichorium intybus (related: chicory)	ATP-dependent Clp protease ATP-binding subunit	gene deletion: full	reduced virulence
E12_GM003046	77.4	1.4e-42	PHI:8568	E0SMW8	clpS	204038	Dickeya dadantii	Soft rot disease	Cichorium intybus (related: chicory)	ATP-dependent Clp protease adapter protein	gene deletion: full	reduced virulence
E12_GM003047	63.2	1.0e-20	PHI:8639	A0A0K0GLJ4	CspD ( WP_003488188.1)	347	Xanthomonas oryzae	bacterial leaf blight	Oryza sativa (related: rice)	Uncharacterized protein	Gene deletion: full; gene complementation	unaffected pathogenicity
E12_GM003048	83.0	3.1e-302	PHI:3928	Q8ZQE4	MacB	28901	Salmonella enterica	Food Poisoning; Enteritis	Mus musculus (related: house mouse)	ABC-Type Ef ux Pump	gene deletion	reduced virulence
E12_GM003049	83.9	3.4e-168	PHI:3929	E8XCP9	MacA	28901	Salmonella enterica	Food Poisoning; Enteritis	Mus musculus (related: house mouse)	ABC-Type Ef ux Pump	gene deletion	reduced virulence
E12_GM003050	99.7	9.2e-183	PHI:10177	P75829	ybjX	562	Escherichia coli	colibacillosis	Gallus gallus (related: chicken)	Uncharacterized protein	Gene mutation; gene complementation	reduced virulence
E12_GM003063	46.5	2.3e-53	PHI:8623	Q9K033	cab (NMB0789)	487	Neisseria meningitidis	septicemia	Homo sapiens (related: human)	Cysteine ATP binding protein	Other evidence: ectopic complementation	unaffected pathogenicity
E12_GM003072	43.2	1.8e-61	PHI:6319	Q8DPC2	potA	1313	Streptococcus pneumoniae	Pneumococcal pneumonia	Mus musculus (related: house mouse)	ABC transporter ATP-binding protein - spermidine/putrescine transport	Gene mutation	reduced virulence
E12_GM003098	49.7	2.1e-69	PHI:7821	H7C7L2	oppF (bb0335)	139	Borreliella burgdorferi	Lyme disease	Mus musculus (related: house mouse)	Oligopepeptide (Opp) transporter that drives transport by hydrolyzing ATP	Gene mutation; Chemical complementation	reduced virulence
E12_GM003109	44.8	1.1e-63	PHI:10104	A0A0F6B0W9	STM14_RS07730 (ynhG)	28901	Salmonella enterica	Infections	Lactuca sativa (related: garden lettuce)	Murein L,D-transpeptidase	Gene deletion: full	reduced virulence
E12_GM003113	100.0	1.8e-95	PHI:6250	P0A917	OmpX	562	Escherichia coli	Infections	Mus musculus (related: house mouse)	Outer membrane protein	gene deletion: full; gene complementation	reduced virulence
E12_GM003118	51.6	2.0e-65	PHI:8623	Q9K033	cab (NMB0789)	487	Neisseria meningitidis	septicemia	Homo sapiens (related: human)	Cysteine ATP binding protein	Other evidence: ectopic complementation	unaffected pathogenicity
E12_GM003131	41.9	4.1e-83	PHI:8011	B9XXL6	rhpa	210	Helicobacter pylori	gastric infections	Mus musculus (related: house mouse)	DEAD-box RNA helicase	Gene deletion: full; gene complementation	reduced virulence
E12_GM003145	58.5	5.8e-40	PHI:7748	P9WJR9	rv3111	1773	Mycobacterium tuberculosis	tuberculosis	Mus musculus (related: house mouse)	Involved in hypoxia-responsive molybdenum cofactor biosynthesis	Gene deletion: full; gene complementation	unaffected pathogenicity
E12_GM003166	42.2	8.6e-42	PHI:3165	W0H866	hopA1	36746	Pseudomonas cichorii	Necrotic Leaf Spots In Celery, Eggplant And Sweet Pepper; Wilt And Stem Rot On Muskmelon; Stem Necrosis In Chrysanthemum; Leaf Spot In Soybean	Solanum melongena (related: eggplant)	Effector (plant avirulence determinant)	gene deletion: full; gene complementation	unaffected pathogenicity
E12_GM003194	68.9	1.4e-135	PHI:10119	A0A0F6B0Y3	STM14_RS07800 (orf319)	28901	Salmonella enterica	Infections	Lactuca sativa (related: garden lettuce)	DUF523 and DUF1722 domain-containing protein	Gene deletion: full	reduced virulence
E12_GM003232	51.6	2.9e-62	PHI:5422	P45323	modA10	727	Haemophilus influenzae	Nosocomial Infections	Rattus (related: rat)	Phase-variable DNA methyltransferase	gene mutation	increased virulence (hypervirulence)
E12_GM003236	57.7	7.7e-111	PHI:9264	P24325	galE	727	Haemophilus influenzae	nosocomial infections	Mus musculus (related: house mouse)	UDP-glucose 4-epimerase	Gene mutation; gene complementation	unaffected pathogenicity
E12_GM003238	100.0	7.9e-221	PHI:6269	P0A6T3	galK	562	Escherichia coli	Urinary tract infections	Mus musculus (related: house mouse)	Galactokinase	Gene mutation	reduced virulence
E12_GM003241	64.2	4.5e-130	PHI:8884	Q8XW15	aroG1	305	Ralstonia solanacearum	Bacterial wilt	Nicotiana tabacum (related: common tobacco)	Phospho-2-dehydro-3-deoxyheptonate aldolase	Gene deletion: full; gene complementation	loss of pathogenicity
E12_GM003248	49.5	1.8e-48	PHI:3137	P50601	TolB	287	Pseudomonas aeruginosa	Infections	Galleria mellonella (related: greater wax moth)	Periplasmic component of the Tol-Pal system, a multi-protein complex present in almost all Gram-negative bacteria which connects the cytoplasmic (or inner) membrane with the outer membrane.	gene mutation	reduced virulence
E12_GM003249	88.1	9.3e-90	PHI:3472	Q8X965	TolA	562	Escherichia coli	Infections	Galleria mellonella (related: greater wax moth)	Periplasm spanning protein	gene mutation; gene complementation	reduced virulence
E12_GM003263	42.4	3.8e-80	PHI:7353	Q2FH26	odhB	1280	Staphylococcus aureus	skin infections; food poisoning; respiratory diseases	Danio rerio (related: zebrafish)	Dihydrolipoamide succinyltransferase	Gene mutation	unaffected pathogenicity
E12_GM003264	40.1	6.6e-197	PHI:9378	G2XIN6	VdOGDH (VDAG_10018)	27337	Verticillium dahliae	vascular wilt	Gossypium hirsutum (related: cotton)	Alpha-oxoglutarate dehydrogenase	Gene deletion: full; gene complementation	reduced virulence
E12_GM003265	99.6	7.7e-142	PHI:7965	P07014	sdhB	562	Escherichia coli	urinary tract infection	Caenorhabditis elegans (related: roundworm)	Succinate dehydrogenase iron-sulfur subunit	Gene mutation	reduced virulence
E12_GM003266	100.0	0.0e+00	PHI:7964	P0AC41	sdhA	562	Escherichia coli	urinary tract infection	Caenorhabditis elegans (related: roundworm)	Succinate dehydrogenase avoprotein subunit	Gene mutation; gene complementation	reduced virulence
E12_GM003267	100.0	1.7e-54	PHI:7963	P0AC44	sdhD	562	Escherichia coli	urinary tract infection	Caenorhabditis elegans (related: roundworm)	Succinate dehydrogenase	Gene mutation	reduced virulence
E12_GM003268	100.0	9.6e-65	PHI:7962	P69054	sdhC	562	Escherichia coli	urinary tract infection	Caenorhabditis elegans (related: roundworm)	Succinate dehydrogenase	Gene mutation	reduced virulence
E12_GM003282	40.0	9.4e-99	PHI:8671	J4KQS2	phr1 (EJP69699)	176275	Beauveria bassiana	white muscardine disease	Galleria mellonella (related: Greater wax moth)	DNA photolyase	Gene deletion: full; gene complementation	unaffected pathogenicity
E12_GM003283	49.7	1.1e-44	PHI:10119	A0A0F6B0Y3	STM14_RS07800 (orf319)	28901	Salmonella enterica	Infections	Lactuca sativa (related: garden lettuce)	DUF523 and DUF1722 domain-containing protein	Gene deletion: full	reduced virulence
E12_GM003289	42.2	8.6e-42	PHI:3165	W0H866	hopA1	36746	Pseudomonas cichorii	Necrotic Leaf Spots In Celery, Eggplant And Sweet Pepper; Wilt And Stem Rot On Muskmelon; Stem Necrosis In Chrysanthemum; Leaf Spot In Soybean	Solanum melongena (related: eggplant)	Effector (plant avirulence determinant)	gene deletion: full; gene complementation	unaffected pathogenicity
E12_GM003296	60.8	2.2e-210	PHI:4712	P57698	kdpB	287	Pseudomonas aeruginosa	Nosocomial Infections	Mus musculus (related: house mouse)	Transport of small molecules	gene mutation	reduced virulence
E12_GM003299	51.8	3.0e-63	PHI:6314	Q48K32	kdpE	317	Pseudomonas syringae	bacterial speck	Caenorhabditis elegans (related: roundworm)	Potassium homeostasis and virulence	Gene mutation	increased virulence (hypervirulence)
E12_GM003300	67.2	8.7e-293	PHI:9151	P21169	speC	562	Escherichia coli	colibacillosis	Gallus gallus (related: chicken)	Constitutive ornithine decarboxylase	gene mutation	unaffected pathogenicity
E12_GM003301	100.0	1.7e-243	PHI:9154	P0AAF1	potE	562	Escherichia coli	colibacillosis	Gallus gallus (related: chicken)	no data found	gene mutation; gene complementation	unaffected pathogenicity
E12_GM003307	100.0	1.2e-84	PHI:4887	P0A9A9	Fur	562	Escherichia coli	Urinary Tract Infections	Mus musculus (related: house mouse)	global ferric uptake regulator	gene deletion: full; gene complementation	reduced virulence
E12_GM003312	60.2	1.3e-92	PHI:5472	G4NB53	MoDeam	318829	Magnaporthe oryzae	Rice Blast	Oryza sativa (related: rice)	GlcN-6-phosphate deaminase	gene deletion: full; gene complementation	reduced virulence
E12_GM003316	87.5	6.5e-293	PHI:9327	D4HYW4	asnB	552	Erwinia amylovora	Fire blight	Malus domestica (related: apple)	Asparagine synthase B	gene mutation	unaffected pathogenicity
E12_GM003321	79.4	8.2e-68	PHI:7671	A1JQ74	ybeY	630	Yersinia enterocolitica	yersiniosis	Homo sapiens (related: human)	Endoribonuclease	Gene deletion: full; Gene complementation	reduced virulence
E12_GM003323	40.0	3.8e-85	PHI:3782	Q9ZI86	PA3984	287	Pseudomonas aeruginosa	Infections	Tenebrio molitor (related: yellow mealworm)	acyltransferases	altered gene expression / gene regulation: overexpression	reduced virulence
E12_GM003328	49.2	1.6e-57	PHI:8623	Q9K033	cab (NMB0789)	487	Neisseria meningitidis	septicemia	Homo sapiens (related: human)	Cysteine ATP binding protein	Other evidence: ectopic complementation	unaffected pathogenicity
E12_GM003347	44.7	5.0e-15	PHI:5448	Q9HVT6	PA4485	287	Pseudomonas aeruginosa	Nosocomial Infections	Mus musculus (related: house mouse)	Cell envelope protein	gene mutation	unaffected pathogenicity
E12_GM003353	58.1	7.8e-105	PHI:6492	V5VBJ6	lipA	470	Acinetobacter baumannii	nosocomial infections	Mus musculus (related: house mouse)	Lipase	gene deletion: full	reduced virulence
E12_GM003354	60.3	5.0e-14	PHI:8757	A0A0U1FZZ2	tatA	28901	Salmonella enterica	Salmonellosis	Dictyostelium discoideum (related: amoeba)	Sec-independent protein translocase protein	Gene deletion: full; gene complementation	reduced virulence
E12_GM003357	98.6	5.3e-35	PHI:7263	A0A0F6AYC2	cspE	28901	Salmonella enterica	Salmonellosis	Mus musculus (related: house mouse)	Cold shock protein	gene deletion: full	unaffected pathogenicity
E12_GM003358	98.4	4.2e-111	PHI:9385	A0A0H2YXJ2	pagP	562	Escherichia coli	Avian colibacillosis	Gallus gallus (related: chicken)	Conserved hypothetical protein	Gene mutaion; gene complementation	unaffected pathogenicity
E12_GM003384	97.4	0.0e+00	PHI:7577	Q8ZR28	cstA	28901	Salmonella enterica	salmonellosis	Caenorhabditis elegans (related: roundworm)	Peptide-utilizing carbon starvation protein	gene deletion: full	reduced virulence
E12_GM003385	99.3	3.5e-78	PHI:6270	Q8XBU9	ybdB	562	Escherichia coli	Urinary tract infections	Mus musculus (related: house mouse)	Proofreading thioesterase	Gene mutation	lethal
E12_GM003386	89.1	2.1e-121	PHI:9460	Q8Z8K9	entA	28901	Salmonella enterica	Salmonellosis	Mus musculus (related: house mouse)	2,3-Dihydro-2,3-dihydroxybenzoate dehydrogenase	Gene deletion: full	reduced virulence
E12_GM003387	87.3	2.1e-146	PHI:6565__PHI:6652__PHI:7479	NA
E12_GM003388	81.3	4.7e-256	PHI:7486	W9B580	entE (VK055_1924)	573	Klebsiella pneumoniae	pneumonia	Mus musculus (related: house mouse)	(2,3-dihydroxybenzoyl)adenylate synthase	gene deletion: full	reduced virulence
E12_GM003389	75.4	6.5e-170	PHI:7487	A0A085DFX7	EntC (VK055_1925)	573	Klebsiella pneumoniae	pneumonia	Mus musculus (related: house mouse)	Isochorismate synthase	gene deletion: full	reduced virulence
E12_GM003390	84.4	3.8e-144	PHI:7478	A0A060VFL5	FepB (VK055_1926)	573	Klebsiella pneumoniae	pneumonia	Mus musculus (related: house mouse)	periplasmic enterobactin transporter	gene deletion: full	reduced virulence
E12_GM003391	100.0	7.0e-223	PHI:7481	W1B397	entS (VK055_1927)	573	Klebsiella pneumoniae	pneumonia	Mus musculus (related: house mouse)	Enterobactin exporter	gene deletion: full	reduced virulence
E12_GM003392	85.9	1.2e-148	PHI:7483	W9BNM7	FepD (VK055_1928)	573	Klebsiella pneumoniae	pneumonia	Mus musculus (related: house mouse)	Ferric enterobactin transport system permease	gene deletion: full	reduced virulence
E12_GM003393	82.1	4.8e-142	PHI:7542	W9B576	FepG (VK055_1929)	573	Klebsiella pneumoniae	pneumonia	Mus musculus (related: house mouse)	Ferric enterobactin transport system permease	gene deletion: full	reduced virulence
E12_GM003394	89.0	2.8e-132	PHI:7541	W9B5Y9	FepC (VK055_1930)	573	Klebsiella pneumoniae	pneumonia	Mus musculus (related: house mouse)	Ferric vibriobactin ABC transporter, ATP-binding protein	gene deletion: full	reduced virulence
E12_GM003395	72.7	3.4e-152	PHI:9093	Q8ZR36	fepE	28901	Salmonella enterica	Salmonellosis	Mus musculus (related: house mouse)	Ferric enterobactin (Enterochelin) transporter	Gene mutation	reduced virulence
E12_GM003396	77.7	0.0e+00	PHI:7540	B5XZY6	EntF (VK055_1931)	573	Klebsiella pneumoniae	pneumonia	Mus musculus (related: house mouse)	Amino acid adenylation domain protein	gene deletion: full	reduced virulence
E12_GM003398	98.5	6.3e-245	PHI:4859	P13039	Fes	562	Escherichia coli	Respiratory And Systemic Disease In Poultry	Gallus gallus (related: chicken)	Catecholate siderophore esterases	gene mutation; gene complementation	reduced virulence
E12_GM003399	81.5	0.0e+00	PHI:7538	W9B570	FepA (VK055_1934)	573	Klebsiella pneumoniae	pneumonia	Mus musculus (related: house mouse)	TonB-dependent siderophore receptor family protein	gene deletion: full	unaffected pathogenicity
E12_GM003400	54.1	8.8e-57	PHI:7537	B5XZZ0	EntD (VK055_1935)	573	Klebsiella pneumoniae	pneumonia	Mus musculus (related: house mouse)	4'-Phosphopantetheinyl transferase superfamily protein	gene deletion: full	unaffected pathogenicity
E12_GM003405	69.5	3.2e-158	PHI:7496	A0A086IIR8	YbdK (VK055_1976)	573	Klebsiella pneumoniae	pneumonia	Mus musculus (related: house mouse)	Gamma-glutamyl cysteine ligase	gene deletion: full	unaffected pathogenicity
E12_GM003415	44.5	6.8e-55	PHI:5423	Q8YG33	BMEI1329	29459	Brucella melitensis	Ovine Brucellosis	Mus musculus (related: house mouse)	Two-component response regulator	gene deletion: full; gene complementation	reduced virulence
E12_GM003417	95.5	2.2e-297	PHI:4560	D3QWN3	VgrG	562	Escherichia coli	Meningitis	Anas platyrhynchos (related: mallard)	Type VI secretion systems (T6SSs) effectors	gene mutation; gene complementation	effector (plant avirulence determinant)
E12_GM003438	51.6	2.0e-33	PHI:7205	Q47223	fimA	562	Escherichia coli	Urinary tract infections	Oryctolagus cuniculus (related: rabbit)	Type-1 fimbrial protein, A chain	Gene deletion: full; gene complementation	reduced virulence
E12_GM003443	67.7	1.9e-62	PHI:7633	Q9I2U9	ppiB	287	Pseudomonas aeruginosa	Infections	Lactuca sativa (related: garden lettuce)	Peptidyl-prolyl cis-trans isomerase	gene deletion: full	reduced virulence
E12_GM003482	49.7	1.8e-217	PHI:5275	B7VKI8	copA	212663	Vibrio tasmaniensis	No Data Found	Crassostrea gigas (related: pacific oyster)	Copper homeostasis	gene deletion: full; gene complementation	reduced virulence
E12_GM003494	99.8	0.0e+00	PHI:6472	P0A6Z3	htpG	562	Escherichia coli	Diarrhea	Rattus rattus (related: black rat)	heat shock protein 90 chaperone	Gene mutation	reduced virulence
E12_GM003501	66.7	2.7e-10	PHI:8933	Q6D803	rsmS (ECA1172)	29471	Pectobacterium atrosepticum	soft rot of potato tubers and blackleg disease in potato stems	Solanum tuberosum (related: potato)	Uncharacterized protein	gene deletion: full	increased virulence (hypervirulence)
E12_GM003504	46.5	2.1e-91	PHI:6386	Q2FD95	adeI	470	Acinetobacter baumannii	Pneumonia; Bloodstream infections	Mus musculus (related: house mouse)	Multidrug efflux protein	Gene mutation	unaffected pathogenicity
E12_GM003505	94.7	0.0e+00	PHI:7307	A0A0H3N916	AcrB	28901	Salmonella enterica	Salmonellosis	Mus musculus (related: house mouse)	Efflux pump membrane transporter	gene deletion: full	reduced virulence
E12_GM003507	82.1	3.0e-28	PHI:3819	P0A3X0	ymoA	632	Yersinia pestis	Pneumonic Plague	Mus musculus (related: house mouse)	represses the transcription and expression of T3SS genes at room temperature	gene deletion	increased virulence (hypervirulence)
E12_GM003512	40.9	1.3e-13	PHI:1634	I1RDI9	GzWing006	5518	Fusarium graminearum	Fusarium Ear Blight	Triticum (related: wheat)	transcription factor	gene deletion	unaffected pathogenicity
E12_GM003526	67.8	4.4e-29	PHI:8676	Q8NL12	hupB (XAC1081)	346	Xanthomonas citri	citrus canker	Citrus limon (related: lemon)	Histone-like protein	Gene mutation; gene complementation	reduced virulence
E12_GM003527	99.4	0.0e+00	PHI:8808	A0A0F6AXS9	lon	28901	Salmonella enterica	Salmonellosis	Homo sapiens (related: human)	ATP-dependent protease	Gene mutation	increased virulence (hypervirulence)
E12_GM003528	75.8	9.8e-180	PHI:9833	Q8PBY5	clpX	339	Xanthomonas campestris	black rot	Brassica oleracea (no common name found)	ATP-binding subunit of ATP-dependent Clp protease	Gene mutation; Gene complementation	reduced virulence
E12_GM003529	99.0	1.2e-114	PHI:3040	P0A1D7	ClpP	28901	Salmonella enterica	Food Poisoning	Mus musculus (related: house mouse)	proteolytic component	gene deletion: full; gene complementation	reduced virulence
E12_GM003535	59.0	6.7e-90	PHI:4147	Q8PN16	XAC1258	346	Xanthomonas citri	Citrus Canker	Citrus sinensis (related: sweet orange)	CyoA, cytochrome O ubiquinol oxidase	gene mutation	reduced virulence
E12_GM003536	50.9	2.3e-175	PHI:4038	A6QFR9	qoxB	1280	Staphylococcus aureus	Skin Infections; Food Poisoning; Respiratory Diseases	Mus musculus (related: house mouse)	Terminal Oxidases	gene mutation	reduced virulence
E12_GM003546	51.8	2.7e-37	PHI:3259	Q4UQD0	XC_3703	339	Xanthomonas campestris	Black Rot Disease	Raphanus sativus (related: radish)	Cyclic di-GMP Effectors	gene deletion: full	reduced virulence
E12_GM003559	45.7	4.4e-30	PHI:3464	P67320	nrdR	1314	Streptococcus pyogenes	Toxic Shock Syndrome	Mus musculus (related: house mouse)	regulator	gene mutation; gene complementation	reduced virulence
E12_GM003572	91.2	1.2e-233	PHI:9434	Q8ZRE1	phoR	28901	Salmonella enterica	gastroenteritis	Mus musculus (related: house mouse)	Histidine kinase	gene mutation: characterised	increased virulence (hypervirulence)
E12_GM003573	59.0	2.9e-77	PHI:9000	A0A0K0GNX3	PXO_RS19870	347	Xanthomonas oryzae	bacterial leaf blight	Oryza sativa (related: rice)	Response regulator	Gene mutation	unaffected pathogenicity
E12_GM003605	45.9	4.2e-37	PHI:6319	Q8DPC2	potA	1313	Streptococcus pneumoniae	Pneumococcal pneumonia	Mus musculus (related: house mouse)	ABC transporter ATP-binding protein - spermidine/putrescine transport	Gene mutation	reduced virulence
E12_GM003612	61.7	2.0e-133	PHI:4616	G4N4N6	MoSFA1	318829	Magnaporthe oryzae	Rice Blast	Oryza sativa (related: rice)	S-(Hydroxymethyl)Glutathione Dehydrogenase	gene deletion: full; gene complementation	reduced virulence
E12_GM003624	99.2	0.0e+00	PHI:6268__PHI:9897	NA
E12_GM003626	97.5	9.7e-115	PHI:3526	D3QJB2	lacA	28901	Salmonella enterica	Salmonellosis	Mus musculus (related: house mouse)	lactose negativity	altered gene expression / gene regulation: overexpression	reduced virulence
E12_GM003628	43.4	4.4e-21	PHI:1532	I1RTF5	GzLam001	5518	Fusarium graminearum	Fusarium Ear Blight	Triticum (related: wheat)	transcription factor	gene deletion	unaffected pathogenicity
E12_GM003629	47.8	2.6e-51	PHI:9599	Q9I730	psCA1	287	Pseudomonas aeruginosa	nosocomial infections	Galleria mellonella (related: Greater wax moth)	��-Carbonic anhydrase	Gene deletion: full	reduced virulence
E12_GM003637	44.5	3.1e-58	PHI:9014	A0A0K0GGF6	PXO_RS02690	347	Xanthomonas oryzae	bacterial leaf blight	Oryza sativa (related: rice)	Response regulator	Gene mutation	unaffected pathogenicity
E12_GM003650	41.5	1.8e-61	PHI:3475	Q97NA2	arcC	1313	Streptococcus pneumoniae	Pneumococcal Pneumonia	Mus musculus (related: house mouse)	Part of the arginine deiminase system	gene deletion: full; gene complementation	reduced virulence
E12_GM003659	44.4	1.4e-112	PHI:4647__PHI:9890	NA
E12_GM003663	93.8	1.5e-98	PHI:7521	B5Y006	BetI (VK055_1951)	573	Klebsiella pneumoniae	pneumonia	Mus musculus (related: house mouse)	Transcriptional repressor	gene deletion: full	unaffected pathogenicity
E12_GM003664	89.7	1.8e-254	PHI:7520	A0A076ZMY5	VK055_1952	573	Klebsiella pneumoniae	pneumonia	Mus musculus (related: house mouse)	Betaine aldehyde dehydrogenase	gene deletion: full	unaffected pathogenicity
E12_GM003665	40.3	1.5e-95	PHI:9126	Q2YIV2	bab2_0277	235	Brucella abortus	brucellosis	Mus musculus (related: house mouse)	choline dehydrogenase	Gene disruption; gene complementation	reduced virulence
E12_GM003679	40.2	1.9e-17	PHI:7475	Q48413	ramA (VK055_1983)	573	Klebsiella pneumoniae	pneumonia	Mus musculus (related: house mouse)	Bacterial regulatory helix-turn-helix, AraC family protein	gene deletion: full	unaffected pathogenicity
E12_GM003680	41.3	3.2e-94	PHI:3781	D0ZEM2	inv	636	Edwardsiella tarda	No Data Found	Danio rerio (related: zebrafish)	required to initiate the internalization of a bacterium into the host organism	gene deletion; gene complementation	reduced virulence
E12_GM003699	42.8	3.1e-60	PHI:3165	W0H866	hopA1	36746	Pseudomonas cichorii	Necrotic Leaf Spots In Celery, Eggplant And Sweet Pepper; Wilt And Stem Rot On Muskmelon; Stem Necrosis In Chrysanthemum; Leaf Spot In Soybean	Solanum melongena (related: eggplant)	Effector (plant avirulence determinant)	gene deletion: full; gene complementation	unaffected pathogenicity
E12_GM003714	61.1	2.7e-07	PHI:9805	A0A6C7HRI3	rdf	28901	Salmonella enterica	gastroenteritis	Mus musculus (related: house mouse)	Recombination Directionality Factor	Gene deletion: full	reduced virulence
E12_GM003719	60.2	5.9e-122	PHI:7023	P02931	ompF	562	Escherichia coli	meningitis	Mus musculus (related: house mouse)	Outer membrane porin	Gene deletion: full; gene complementation	reduced virulence
E12_GM003733	52.9	5.8e-15	PHI:6844	Q87CH2	dinJ	2371	Xylella fastidiosa	Pierce's disease of grapes and citrus variegated chlorosis (CVC)	Vitis vinifera (related: wine grape)	antitoxin, DNA-damage-inducible protein	Gene mutation	increased virulence (hypervirulence)
E12_GM003739	100.0	1.1e-80	PHI:2647	A1A7T3	ivy	562	Escherichia coli	Colibacillosis; Cellulitis; Swollen Head Syndrome	Gallus gallus (related: chicken)	Lysozyme inhibitor	gene deletion: full; gene complementation	unaffected pathogenicity
E12_GM003779	79.2	7.2e-108	PHI:8514	D2TI83	nlpE	67825	Citrobacter rodentium	colitis	Mus musculus (related: house mouse)	Outer-membrane lipoprotein	gene deletion: full	unaffected pathogenicity
E12_GM003791	52.7	2.7e-55	PHI:3785	Q9X6P4	PA3644	287	Pseudomonas aeruginosa	Infections	Tenebrio molitor (related: yellow mealworm)	acyltransferases	altered gene expression / gene regulation: overexpression	reduced virulence
E12_GM003793	46.3	2.9e-65	PHI:3784	Q9HXY6	PA3646	287	Pseudomonas aeruginosa	Infections	Tenebrio molitor (related: yellow mealworm)	acyltransferases	altered gene expression / gene regulation: overexpression	reduced virulence
E12_GM003796	40.7	1.7e-81	PHI:3895	B2SR06	PXO_01122	347	Xanthomonas oryzae	Bacterial Leaf Blight	Oryza sativa (related: rice)	PDZ domain-containing proteases	gene disruption; gene complementation	reduced virulence
E12_GM003804	89.8	4.3e-141	PHI:9334	D2TI55	map	67825	Citrobacter rodentium	colitis	Mus musculus (related: house mouse)	Effector protein	gene mutation	effector (plant avirulence determinant)
E12_GM003809	94.3	1.4e-243	PHI:8690	D2TI49	degP (ROD_01651)	67825	Citrobacter rodentium	Colitis	Mus musculus (related: house mouse)	Periplasmic serine endoprotease DegP-like	altered gene expression / gene regulation	unaffected pathogenicity
E12_GM003816	63.6	1.5e-156	PHI:3950	Q4UYA7	XC_0892	339	Xanthomonas campestris	Black Rot Disease	Raphanus sativus (related: radish)	Glutamate-1-semialdehyde aminotransferase	gene mutation	reduced virulence
E12_GM003819	44.5	1.9e-56	PHI:7541	W9B5Y9	FepC (VK055_1930)	573	Klebsiella pneumoniae	pneumonia	Mus musculus (related: house mouse)	Ferric vibriobactin ABC transporter, ATP-binding protein	gene deletion: full	reduced virulence
E12_GM003826	98.7	6.3e-81	PHI:6508	P0A1G5	DksA	28901	Salmonella enterica	salmonellosis	Mus musculus (related: house mouse)	Response Regulator	Gene mutation; gene complementation	reduced virulence
E12_GM003837	64.2	1.1e-149	PHI:6567	P31058	yadC	562	Escherichia coli	colibacillosis	Gallus gallus (related: chicken)	Fimbrial-like adhesin protein	Gene deletion: full; gene complementation	reduced virulence
E12_GM003841	51.2	2.6e-32	PHI:3968	Q4UTV7	XC_2466	339	Xanthomonas campestris	Black Rot Disease	Raphanus sativus (related: radish)	Aspartate alpha-decarboxylase	gene mutation	reduced virulence
E12_GM003851	100.0	8.7e-172	PHI:9153	P09158	speE	562	Escherichia coli	colibacillosis	Gallus gallus (related: chicken)	Polyamine aminopropyltransferase	gene mutation	unaffected pathogenicity
E12_GM003852	99.6	3.0e-155	PHI:9152	P0A7F6	speD	562	Escherichia coli	colibacillosis	Gallus gallus (related: chicken)	S-adenosylmethionine decarboxylase proenzyme	gene mutation	unaffected pathogenicity
E12_GM003856	62.2	3.3e-171	PHI:6520	Q5ZVD8	LpdA	446	Legionella pneumophila	legionellosis or Legionnaires�� disease	Mus musculus (related: house mouse)	Effector (plant avirulence determinant)	gene deletion: full	effector (plant avirulence determinant)
E12_GM003859	86.2	1.2e-116	PHI:3135	Q66EI1	pdhR	633	Yersinia pseudotuberculosis	Gut-Associated Diseases; Diarrhoea; Enteritis; Colitis	Mus musculus (related: house mouse)	Part of the pyruvate - tricarboxylic acid cycle node	gene disruption	reduced virulence
E12_GM003864	61.1	2.2e-46	PHI:6362	A0A0U1YU94	pilA	553	Pantoea ananatis	no data found	Allium cepa (related: onion)	Twitching motility	Gene mutation; gene complementation	reduced virulence
E12_GM003865	42.8	9.1e-22	PHI:6363	A0A0U1YU79	pilT	553	Pantoea ananatis	no data found	Allium cepa (related: onion)	Twitching motility	Gene mutation; gene complementation	reduced virulence
E12_GM003872	58.9	1.6e-301	PHI:5240	A0A059ZR97	secA	470	Acinetobacter baumannii	Nosocomial Infections	Galleria mellonella (related: greater wax moth)	Iron utilization	gene mutation; gene complementation	reduced virulence
E12_GM003882	50.3	2.9e-102	PHI:7631	Q9HVZ9	murD	287	Pseudomonas aeruginosa	Infections	Lactuca sativa (related: garden lettuce)	UDP-N-acetylmuramoylalanine--D-glutamate ligase	gene deletion: full	loss of pathogenicity
E12_GM003884	47.2	7.4e-93	PHI:7632	Q9HVZ7	murF	287	Pseudomonas aeruginosa	Infections	Lactuca sativa (related: garden lettuce)	Peptidyl-prolyl cis-trans isomerase	gene deletion: full	loss of pathogenicity
E12_GM003888	41.1	1.1e-60	PHI:4961	P60392	rsmH	1280	Staphylococcus aureus	Skin Infections; Food Poisoning; Respiratory Diseases	Bombyx mori (related: domestic silkworm)	Ribosomal RNA small subunit methyltransferase H	gene deletion: full; gene complementation	reduced virulence
E12_GM003890	98.8	4.1e-189	PHI:2672	P0A2P8	fruR	28901	Salmonella enterica	Food Poisoning	Mus musculus (related: house mouse)	Regulators of systemic infection	gene deletion: full; gene complementation	reduced virulence
E12_GM003892	42.4	5.8e-119	PHI:3975	G4MMK2	MoIlv2	318829	Magnaporthe oryzae	Rice Blast	Hordeum vulgare (related: barley)	Acetolactate synthases	gene disruption; gene complementation	loss of pathogenicity
E12_GM003893	53.4	5.5e-81	PHI:7770	A0A0H6RQV7	leuO	666	Vibrio cholerae	cholera	Mus musculus (related: house mouse)	Leucine transcriptional activator	Gene mutation	reduced virulence
E12_GM003894	92.7	3.2e-281	PHI:8962	B5Y1W2	leuA	573	Klebsiella pneumoniae	pneumonia	Mus musculus (related: house mouse)	2-Isopropylmalate synthase	Gene deletion: full	reduced virulence
E12_GM003895	94.2	1.5e-197	PHI:8862	B5F7U8	LeuB	28901	Salmonella enterica	Infections	Mus musculus (related: house mouse)	3-isopropylmalate dehydrogenase	Gene mutation	reduced virulence
E12_GM003896	97.4	1.1e-264	PHI:8964	W9BBU8	leuC	573	Klebsiella pneumoniae	pneumonia	Mus musculus (related: house mouse)	3-Isopropylmalate dehydratase large subunit	Gene deletion: full	reduced virulence
E12_GM003897	88.1	4.6e-103	PHI:8965	W9BQ45	leuD	573	Klebsiella pneumoniae	pneumonia	Mus musculus (related: house mouse)	3-Isopropylmalate dehydratase small subunit	Gene deletion: full	reduced virulence
E12_GM003916	77.9	3.9e-121	PHI:2735	D0KML5	RsmA	55208	Pectobacterium wasabiae	Soft Rot	Nicotiana tabacum (related: common tobacco)	Posttranscriptional regulator	gene disruption	increased virulence (hypervirulence)
E12_GM003936	86.7	1.3e-177	PHI:8577	E0SH08	carA (Dda3937_01390)	204038	Dickeya dadantii	Soft rot disease	Cichorium intybus (related: chicory)	Carbamoyl-phosphate synthase small subunit	gene deletion: full	reduced virulence
E12_GM003950	99.7	9.6e-174	PHI:3267	P0A9G2	nhaR	562	Escherichia coli	Infections	Mus musculus (related: house mouse)	Transcriptional activator protein	gene mutation: characterised; gene complementation	reduced virulence
E12_GM003951	99.2	5.7e-211	PHI:3266	P13738	nhaA	562	Escherichia coli	Infections	Mus musculus (related: house mouse)	Antiporter gene	gene mutation: characterised; gene complementation	reduced virulence
E12_GM003954	43.3	1.9e-70	PHI:6986	P95830	DnaJ	1313	Streptococcus pneumoniae	Pneumococcal pneumonia	Mus musculus (related: house mouse)	Heat shock protein. PI3K and JNK signalling pathway	gene deletion: full	reduced virulence
E12_GM003958	100.0	5.6e-103	PHI:9230	P0AC98	satP	562	Escherichia coli	avian colisepticemia	Mus musculus (related: house mouse)	Succinate-acetate/proton symporter	gene mutation; gene complementation	unaffected pathogenicity
E12_GM003969	100.0	2.2e-136	PHI:6532	P0A9Q1	arcA	562	Escherichia coli	meningitis	Anas platyrhynchos (related: mallard)	Aerobic respiration control protein	Gene mutation; gene complementation	reduced virulence
E12_GM003974	50.5	9.4e-25	PHI:5369	Q57PB8	MarA	28901	Salmonella enterica	Bacteremia	Mus musculus (related: house mouse)	Transcriptional regulator	gene mutation	reduced virulence
E12_GM004016	80.7	1.3e-200	PHI:6981	A0A0F6BB74	tsr	28901	Salmonella enterica	Salmonellosis	Homo sapiens (related: human)	Methyl-accepting chemotaxis protein	gene deletion: full	reduced virulence
E12_GM004019	42.8	1.4e-100	PHI:7788	Q882F5	AldB (PSPTO_2673)	317	Pseudomonas syringae	bacterial speck of tomato	Arabidopsis thaliana (related: thale cress)	Indole-3-acetaldehyde dehydrogenase	Gene disruption	reduced virulence
E12_GM004028	96.4	0.0e+00	PHI:7575	Q8ZJY5	yjiY	28901	Salmonella enterica	salmonellosis	Caenorhabditis elegans (related: roundworm)	Peptide-utilizing carbon starvation protein	Gene deletion: full; Gene complementation	unaffected pathogenicity
E12_GM004065	98.7	6.5e-170	PHI:3877	Q8CVF8	FimH	562	Escherichia coli	Urinary Tract Infections	Mus musculus (related: house mouse)	type 1 adhesin	gene mutation	reduced virulence
E12_GM004071	91.8	2.1e-83	PHI:7205	Q47223	fimA	562	Escherichia coli	Urinary tract infections	Oryctolagus cuniculus (related: rabbit)	Type-1 fimbrial protein, A chain	Gene deletion: full; gene complementation	reduced virulence
E12_GM004101	45.3	4.4e-08	PHI:9805	A0A6C7HRI3	rdf	28901	Salmonella enterica	gastroenteritis	Mus musculus (related: house mouse)	Recombination Directionality Factor	Gene deletion: full	reduced virulence
E12_GM004119	58.4	1.4e-109	PHI:2634	A0A0H2XHH2	argF	1280	Staphylococcus aureus	Community-Associated And Nosocomial Infections	Mus musculus (related: house mouse)	Ornithine carbamoyltransferase	gene disruption	unaffected pathogenicity
E12_GM004129	52.0	1.6e-256	PHI:7573	Q669S4	MgtB	633	Yersinia pseudotuberculosis	zoonotic infection	Galleria mellonella (related: Greater wax moth)	Magnesium ion transporter	Gene deletion: full; Gene complementation	reduced virulence
E12_GM004154	99.5	0.0e+00	PHI:7020	P08331	cpdB	562	Escherichia coli	Colibacillosis	Gallus gallus (related: chicken)	2��,3��-Cyclic phosphodiesterase	Gene mutation	reduced virulence
E12_GM004160	42.6	4.8e-15	PHI:548__PHI:2305	NA
E12_GM004201	99.5	7.5e-252	PHI:2625__PHI:9416	NA
E12_GM004206	91.2	8.4e-37	PHI:2687	P0A1R0	hfq	28901	Salmonella enterica	Food Poisoning	Mus musculus (related: house mouse)	Regulators of systemic infection	gene deletion: full; gene complementation	reduced virulence
E12_GM004209	44.8	1.7e-49	PHI:7778	A0A0H2X6Q9	AmiC1 (XC_1816)	339	Xanthomonas campestris	black rot disease	Raphanus sativus (related: radish)	Amidase	Gene disruption	reduced virulence
E12_GM004213	67.4	1.9e-68	PHI:6274	P57665	Orn	287	Pseudomonas aeruginosa	Opportunistic infections	Mus musculus (related: house mouse)	Oligoribonuclease	Gene mutation	reduced virulence
E12_GM004219	84.9	3.9e-307	PHI:2960	C5BDL7	frdA	67780	Edwardsiella ictaluri	Enteric Septicemia	Ictalurus punctatus (related: channel catfish)	Fumarate reductase	gene deletion: partial	reduced virulence
E12_GM004223	75.1	6.8e-172	PHI:6133	Q6PT92	blaCMY-2	28901	Salmonella enterica	salmonellosis	Mus musculus (related: house mouse)	Beta-lactamase	Functional test in host: transient expression	reduced virulence
E12_GM004228	98.9	2.7e-105	PHI:6420	P64036	EF-P	28901	Salmonella enterica	salmonellosis	Mus musculus (related: house mouse)	Elongation factor	Altered gene expression / gene regulation: downregulation	increased virulence (hypervirulence)
E12_GM004232	62.2	4.3e-180	PHI:3085	P42375	GroEL	837	Porphyromonas gingivalis	Periodontitis	Rattus (related: rat)	folding of newly synthesized proteins, preventing misfolding and aggregation	functional test in host: direct injection	increased virulence (hypervirulence)
E12_GM004248	40.2	1.5e-97	PHI:9409	J5K1T7	Krs (BBA_03037)	176275	Beauveria bassiana	white muscardine disease	Galleria mellonella (related: greater wax moth)	Lysine-tRNA synthetase	Gene deletion: full; gene complementation	reduced virulence
E12_GM004255	93.1	4.8e-304	PHI:10047	Q8ZKE2	fumB	28901	Salmonella enterica	Salmonellosis	Mus musculus (related: house mouse)	Fumarate hydratase class I	Gene mutation; gene complementation	reduced virulence
E12_GM004265	90.5	1.4e-113	PHI:4497	P36556	PmrA	28901	Salmonella enterica	Salmonellosis	Mus musculus (related: house mouse)	lipopolysaccharide modification regulator	gene mutation	increased virulence (hypervirulence)
E12_GM004289	40.1	7.9e-136	PHI:3268	U3M7S2	YraS	29486	Yersinia ruckeri	Enteric Redmouth Disease	Oncorhynchus mykiss (related: rainbow trout)	Heat sensitive alkyl sulphatase	gene mutation: characterised; gene complementation	unaffected pathogenicity
E12_GM004302	42.4	7.0e-36	PHI:10115	A0A0F6B0X9	STM14_RS07780 (ttrB)	28901	Salmonella enterica	Infections	Lactuca sativa (related: garden lettuce)	Tetrathionate reductase subunit B	Gene deletion: full	reduced virulence
E12_GM004306	100.0	0.0e+00	PHI:9227	P27550	acs	562	Escherichia coli	avian colisepticemia	Mus musculus (related: house mouse)	Acetyl-coenzyme A synthetase	gene mutation; gene complementation	unaffected pathogenicity
E12_GM004307	100.0	2.7e-54	PHI:9228	P0AF54	yjcH	562	Escherichia coli	avian colisepticemia	Mus musculus (related: house mouse)	Conserved inner membrane protein	gene mutation; gene complementation	unaffected pathogenicity
E12_GM004308	100.0	4.2e-300	PHI:9229	P32705	actP	562	Escherichia coli	avian colisepticemia	Mus musculus (related: house mouse)	Acetate/glycolate:cation symporter	gene mutation; gene complementation	unaffected pathogenicity
E12_GM004312	69.7	4.2e-56	PHI:3091	H3RJ93	OxyR	66269	Pantoea stewartii	Stewart��s Wilt	Zea mays (related: maize)	activate gene expression in response to oxidative stress	gene mutation	unaffected pathogenicity
E12_GM004313	49.0	4.1e-26	PHI:7475	Q48413	ramA (VK055_1983)	573	Klebsiella pneumoniae	pneumonia	Mus musculus (related: house mouse)	Bacterial regulatory helix-turn-helix, AraC family protein	gene deletion: full	unaffected pathogenicity
E12_GM004316	56.1	8.3e-32	PHI:2737	Q5H2X8	SSBX	347	Xanthomonas oryzae	Leaf Blight	Oryza sativa (related: rice)	Single-stranded DNA-binding protein	gene deletion: full	reduced virulence
E12_GM004326	90.0	2.8e-19	PHI:7661	A0A0F6BA89	pspG	28901	Salmonella enterica	salmonellosis	Mus musculus (related: house mouse)	Phage-shock protein	Gene mutation; Gene complementation	unaffected pathogenicity
E12_GM004352	83.6	4.5e-278	PHI:9310	D4I2T0	pgi	552	Erwinia amylovora	Fire blight	Malus domestica (related: apple)	Glucose-6-phosphate isomerase	gene mutation	reduced virulence
E12_GM004367	50.1	8.3e-136	PHI:4021	G1XLT2	AoMls	13349	Arthrobotrys oligospora	Nematode Trapping Fungus	Caenorhabditis elegans (related: roundworm)	Malate synthase	gene deletion: full	reduced virulence
E12_GM004368	84.5	3.4e-158	PHI:9313	D4I2T4	metA	552	Erwinia amylovora	Fire blight	Malus domestica (related: apple)	Homoserine O-succinyltransferase	gene mutation	reduced virulence
E12_GM004373	69.9	1.2e-164	PHI:3942	Q4UZD3	XC_0509	339	Xanthomonas campestris	Black Rot Disease	Raphanus sativus (related: radish)	Phosphoribosylamine-glycine ligase	gene mutation	reduced virulence
E12_GM004374	46.0	3.0e-91	PHI:9014	A0A0K0GGF6	PXO_RS02690	347	Xanthomonas oryzae	bacterial leaf blight	Oryza sativa (related: rice)	Response regulator	Gene mutation	unaffected pathogenicity
E12_GM004378	94.4	2.5e-40	PHI:3074	D0Z9U0	hupA	636	Edwardsiella tarda	Hemorrhagic Septicemia	Danio rerio (related: zebrafish)	Nucleoid-associated protein, is a basic DNA-binding protein involved in gene regulation	gene mutation: characterised; gene complementation	reduced virulence
E12_GM004392	70.9	0.0e+00	PHI:7860	A3M1G3	RpoB	470	Acinetobacter baumannii	nosocomial infection	Caenorhabditis elegans (related: roundworm)	beta-subunit of the RNA polymerase	Gene mutation; Gene complementation	reduced virulence
E12_GM004393	43.3	4.1e-14	PHI:7583	P9WHE3	Rv0652 (rplL)	1773	Mycobacterium tuberculosis	tuberculosis	Homo sapiens (related: human)	50S ribosomal protein	altered gene expression / gene regulation: overexpression	increased virulence (hypervirulence)
E12_GM004410	100.0	1.7e-173	PHI:3714	C8TZQ2	OxyR	562	Escherichia coli	Urinary Tract Infections	Mus musculus (related: house mouse)	oxidative stress response regulator	gene mutation; gene complementation	reduced virulence
E12_GM004412	48.0	1.2e-119	PHI:2632	Q2FIB5	argH	1280	Staphylococcus aureus	Community-Associated And Nosocomial Infections	Mus musculus (related: house mouse)	Argininosuccinate lyase	gene disruption	reduced virulence
E12_GM004416	83.6	0.0e+00	PHI:9322	D4HUG1	ppc	552	Erwinia amylovora	Fire blight	Malus domestica (related: apple)	Phosphoenolpyruvate carboxylase	gene mutation	unaffected pathogenicity
E12_GM004429	78.2	0.0e+00	PHI:7254	D4HW09	KatG	552	Erwinia amylovora	Fire blight	Pyrus communis (related: Pear)	Bifunctional catalase/peroxidase	Gene mutation	reduced virulence
E12_GM004430	86.8	1.4e-153	PHI:9325	D4HUG0	metF	552	Erwinia amylovora	Fire blight	Malus domestica (related: apple)	Methylenetetrahydrofolate reductase	gene mutation	unaffected pathogenicity
E12_GM004433	86.2	4.2e-190	PHI:8570	E0SGC8	metB (Dda3937_03888)	204038	Dickeya dadantii	Soft rot disease	Cichorium intybus (related: chicory)	Cystathionine gamma-synthase	gene deletion: full	reduced virulence
E12_GM004434	98.1	1.4e-55	PHI:9083	P06203	metJ	28901	Salmonella enterica	Salmonellosis	Homo sapiens (related: human)	Master repressor of the methionine regulon	Gene mutation	reduced virulence
E12_GM004451	43.4	1.0e-70	PHI:6486__PHI:6487	NA
E12_GM004462	87.8	2.1e-166	PHI:9309	D4HUC7	pfkA	552	Erwinia amylovora	Fire blight	Malus domestica (related: apple)	ATP-dependent 6-phosphofructokinase	gene mutation	reduced virulence
E12_GM004464	88.6	9.1e-73	PHI:8515	D2TU75	cpxP	67825	Citrobacter rodentium	colitis	Mus musculus (related: house mouse)	Periplasmic protein	gene deletion: full	unaffected pathogenicity
E12_GM004465	100.0	3.0e-130	PHI:4523__PHI:8273__PHI:9363	NA
E12_GM004466	98.7	2.8e-257	PHI:8513__PHI:8689	NA
E12_GM004471	58.7	1.8e-65	PHI:9968	Q81LW0	sodA1	1396	Bacillus cereus	no data found	Helicoverpa armigera (related: cotton bollworm)	Superoxide dismutase	Gene deletion: full	reduced virulence
E12_GM004503	88.6	2.1e-124	PHI:6545	Q9L7R1	yihW	28901	Salmonella enterica	Salmonellosis	Mus musculus (related: house mouse)	O-Antigen Capsule	gene deletion: full; gene complementation	unaffected pathogenicity
E12_GM004510	67.2	7.8e-183	PHI:6543	Q9L7R4	yihO	28901	Salmonella enterica	Salmonellosis	Mus musculus (related: house mouse)	O-Antigen Capsule	gene deletion: full; gene complementation	unaffected pathogenicity
E12_GM004511	80.0	1.9e-216	PHI:6543	Q9L7R4	yihO	28901	Salmonella enterica	Salmonellosis	Mus musculus (related: house mouse)	O-Antigen Capsule	gene deletion: full; gene complementation	unaffected pathogenicity
E12_GM004512	88.3	5.9e-123	PHI:6544	A0A0F6B9I4	yshA	28901	Salmonella enterica	Salmonellosis	Mus musculus (related: house mouse)	O-Antigen Capsule	gene deletion: full; gene complementation	unaffected pathogenicity
E12_GM004517	98.1	2.6e-274	PHI:7742	P0A1P6	glnA	28901	Salmonella enterica	Salmonellosis	Homo sapiens (related: human)	Glutamine synthetase	Gene deletion: full; Chemical complementation	reduced virulence
E12_GM004519	55.9	3.6e-140	PHI:7250	A0A088U1Z5	ntrC	95486	Burkholderia cenocepacia	cystic fibrosis-like conditions	Galleria mellonella (related: Greater wax moth)	��54 activator protein	Gene mutation; gene complementation	unaffected pathogenicity
E12_GM004520	91.7	3.3e-12	PHI:10176	A0A0H3NXZ9	yshB	28901	Salmonella enterica	no data found	Mus musculus (related: house mouse)	Conserved sORF	Gene disruption; gene complementation	reduced virulence
E12_GM004529	87.0	5.1e-105	PHI:8691	D2TUX9	dsbA (ROD_38991)	67825	Citrobacter rodentium	Colitis	Mus musculus (related: house mouse)	Thiol:disulfide interchange protein	Gene deletion: full; gene complementation	loss of pathogenicity
E12_GM004530	84.8	1.9e-170	PHI:8692	D2TUY0	rdoA (ROD_39001)	67825	Citrobacter rodentium	Colitis	Mus musculus (related: house mouse)	Putative regulatory protein kinase	Promoter mutation	unaffected pathogenicity
E12_GM004532	40.3	1.2e-36	PHI:5304	Q4QM57	mobA	727	Haemophilus influenzae	Variety Of Acute And Chronic Diseases Of The Respiratory Tract	Mus musculus (related: house mouse)	MobA protein catalyzes the final step in the synthesis of the molybdenum guanine dinucleotide (MGD) cofactor that is exclusive to enzymes of the DMSO reductase family.	gene mutation; gene complementation	unaffected pathogenicity
E12_GM004540	40.7	4.0e-55	PHI:598	Q0QWD8	THIOL	5022	Leptosphaeria maculans	Phoma Stem Canker	Brassica napus (related: rape)	3-ketoacyl-CoA thiolase	altered gene expression / gene regulation: overexpression	reduced virulence
E12_GM004545	92.2	2.1e-124	PHI:8759	A0A0U1JBY1	tatC	28901	Salmonella enterica	Salmonellosis	Dictyostelium discoideum (related: amoeba)	Sec-independent protein translocase protein	Gene deletion: full; gene complementation	reduced virulence
E12_GM004546	81.8	1.5e-67	PHI:8758	A0A0U1FMH1	tatB	28901	Salmonella enterica	Salmonellosis	Dictyostelium discoideum (related: amoeba)	Sec-independent protein translocase protein	Gene deletion: full; gene complementation	reduced virulence
E12_GM004547	84.3	1.6e-31	PHI:8757	A0A0U1FZZ2	tatA	28901	Salmonella enterica	Salmonellosis	Dictyostelium discoideum (related: amoeba)	Sec-independent protein translocase protein	Gene deletion: full; gene complementation	reduced virulence
E12_GM004554	85.4	0.0e+00	PHI:9315	D4HUM7	metE	552	Erwinia amylovora	Fire blight	Nicotiana tabacum (related: common tobacco)	5-Methyltetrahydropteroyltriglutamate-homocysteine methyltransferase	gene mutation	reduced virulence
E12_GM004570	88.6	1.3e-160	PHI:2479	E1AP33	corA	554	Pectobacterium carotovorum	Soft Rot	Daucus carota (related: carrot)	Magnesium/nickel/cobalt transporter	gene disruption; gene complementation	reduced virulence
E12_GM004583	55.5	8.6e-254	PHI:9840	Q9KVL9	cya	666	Vibrio cholerae	infection	Drosophila melanogaster (related: fruit fly)	Adenylate cyclase	Gene deletion: full	reduced virulence
E12_GM004597	66.0	2.3e-111	PHI:7634	Q9HU22	rmlA	287	Pseudomonas aeruginosa	Infections	Lactuca sativa (related: garden lettuce)	Glucose-1-phosphate thymidylyltransferase	gene deletion: full	loss of pathogenicity
E12_GM004602	76.0	2.6e-157	PHI:4074	V6A547	wecA	615	Serratia marcescens	Hemolymph Bleeding	Bombyx mori (related: domestic silkworm)	virulence factor	gene disruption	reduced virulence
E12_GM004604	52.0	6.6e-120	PHI:8558	T1YC56	Rho	1280	Staphylococcus aureus	nosocomial infections	Mus musculus (related: house mouse)	Transcriptional regulator	Gene mutation; gene complementation	increased virulence (hypervirulence)
E12_GM004605	99.1	4.9e-59	PHI:2644	P0AA28	thioredoxin 1	28901	Salmonella enterica	Food Poisoning	Caenorhabditis elegans (related: roundworm)	Redox activity	chemical complementation	reduced virulence
E12_GM004606	41.0	1.8e-72	PHI:6510__PHI:7620	NA
E12_GM004613	85.8	9.8e-259	PHI:9318	D4HUI1	ilvA	552	Erwinia amylovora	Fire blight	Malus domestica (related: apple)	Threonine dehydratase	gene mutation	reduced virulence
E12_GM004617	43.8	2.7e-121	PHI:3975	G4MMK2	MoIlv2	318829	Magnaporthe oryzae	Rice Blast	Hordeum vulgare (related: barley)	Acetolactate synthases	gene disruption; gene complementation	loss of pathogenicity
E12_GM004619	76.0	1.6e-216	PHI:7572	W9BJ64	yfiB	573	Klebsiella pneumoniae	pneumonia	Caenorhabditis elegans (related: roundworm)	Outer membrane lipoprotein which acts as a sensor of YfiBNR system	Gene deletion: full; Gene complementation	unaffected pathogenicity
E12_GM004621	63.1	2.0e-93	PHI:8567	E0SLG2	hdfR (Dda3937_04419)	204038	Dickeya dadantii	Soft rot disease	Cichorium intybus (related: chicory)	DNA-binding transcriptional regulator	gene deletion: full	reduced virulence
E12_GM004640	96.3	4.5e-146	PHI:9436	A0A0F6B941	atpB	28901	Salmonella enterica	gastroenteritis	Mus musculus (related: house mouse)	F0F1 ATP synthase subunit A	gene mutation	reduced virulence
E12_GM004648	55.8	1.6e-143	PHI:8042	B2I2B5	lpxA	470	Acinetobacter baumannii	Pneumonia	Mus musculus (related: house mouse)	N-acetylglucosamine-1-phosphate uridyltransferase	Gene mutation; gene complementation	reduced virulence
E12_GM004649	84.1	5.3e-296	PHI:9308	D4I4L2	glmS	552	Erwinia amylovora	Fire blight	Malus domestica (related: apple)	Glucosamine-fructose-6-phosphateaminotransferase	gene mutation	reduced virulence
E12_GM004657	66.5	8.7e-99	PHI:3412	Q8PM59	pstB	346	Xanthomonas citri	Citrus Canker	Citrus limonia (related: mandarin lime)	phosphate metabolism	gene mutation	loss of pathogenicity
E12_GM004659	100.0	5.8e-149	PHI:4630	P11989	PafR	562	Escherichia coli	Urinary Tract Infections	Mus musculus (related: house mouse)	Transcription Regulator	gene deletion: full; gene complementation	reduced virulence
E12_GM004674	99.8	4.3e-277	PHI:7966	P0A853	tnaA	562	Escherichia coli	urinary tract infection	Caenorhabditis elegans (related: roundworm)	Tryptophanase	Gene mutation	reduced virulence
E12_GM000003	100.0	3.0e-217	PHI:6531	Q849X5	HlyF	562	Escherichia coli	Colibacillosis	Gallus gallus (related: chicken)	Hemolysin	Gene mutation; gene complementation	reduced virulence
E12_GM000004	58.4	5.3e-106	PHI:6577	O33641	IcsP	623	Shigella flexneri	shigellosis	Mus musculus (related: house mouse)	Outer membrane protease	Gene deletion: full; gene complementation	reduced virulence
E12_GM000011	48.9	9.3e-166	PHI:3928	Q8ZQE4	MacB	28901	Salmonella enterica	Food Poisoning; Enteritis	Mus musculus (related: house mouse)	ABC-Type Ef ux Pump	gene deletion	reduced virulence
E12_GM000022	42.8	4.0e-60	PHI:3165	W0H866	hopA1	36746	Pseudomonas cichorii	Necrotic Leaf Spots In Celery, Eggplant And Sweet Pepper; Wilt And Stem Rot On Muskmelon; Stem Necrosis In Chrysanthemum; Leaf Spot In Soybean	Solanum melongena (related: eggplant)	Effector (plant avirulence determinant)	gene deletion: full; gene complementation	unaffected pathogenicity
E12_GM000028	90.6	2.8e-199	PHI:6564	Q6U5X7	iroB	573	Klebsiella pneumoniae	pneumonia	Mus musculus (related: house mouse)	Salmochelin	Gene mutation	unaffected pathogenicity
E12_GM000029	80.1	0.0e+00	PHI:9461	Q8Z4H3	iroC	28901	Salmonella enterica	Salmonellosis	Mus musculus (related: house mouse)	Putative ABC transporter protein	Gene deletion: full	reduced virulence
E12_GM000030	99.5	3.9e-242	PHI:4860	Q8G8P0	IroD	562	Escherichia coli	Respiratory And Systemic Disease In Poultry	Gallus gallus (related: chicken)	Catecholate siderophore esterases	gene mutation; gene complementation	reduced virulence
E12_GM000031	99.1	4.7e-187	PHI:4861	Q7WTI6	IroE	562	Escherichia coli	Respiratory And Systemic Disease In Poultry	Gallus gallus (related: chicken)	Catecholate siderophore esterases	gene mutation; gene complementation	reduced virulence
E12_GM000032	82.3	0.0e+00	PHI:9464	Q8Z4H1	iroN	28901	Salmonella enterica	Salmonellosis	Mus musculus (related: house mouse)	TonB-dependent outer membrane siderophore receptor protein	Gene deletion: full	reduced virulence
E12_GM000035	47.6	1.3e-81	PHI:8885	Q8Y1E7	aroG2	305	Ralstonia solanacearum	Bacterial wilt	Nicotiana tabacum (related: common tobacco)	Phospho-2-dehydro-3-deoxyheptonate aldolase	Gene deletion: full; gene complementation	loss of pathogenicity
E12_GM000053	47.1	2.3e-21	PHI:5370	Q57RZ3	ramA	28901	Salmonella enterica	Bacteremia	Mus musculus (related: house mouse)	Transcriptional regulator	gene mutation	reduced virulence
E12_GM000119	51.4	1.2e-25	PHI:2737	Q5H2X8	SSBX	347	Xanthomonas oryzae	Leaf Blight	Oryza sativa (related: rice)	Single-stranded DNA-binding protein	gene deletion: full	reduced virulence
E12_GM000126	99.6	0.0e+00	PHI:6563	Q6U607	iucA	573	Klebsiella pneumoniae	pneumonia	Mus musculus (related: house mouse)	Aerobactin	Gene mutation	reduced virulence
E12_GM000127	100.0	4.2e-255	PHI:3610	Q6KD45	iucD	562	Escherichia coli	Colibacillosis	Gallus gallus (related: chicken)	aerobactin	gene disruption; gene complementation	reduced virulence
E12_GM000130	77.8	6.8e-269	PHI:3296	H3RJF6	iucA	66269	Pantoea stewartii	Stewart��s Wilt Of Sweet Corn	Zea mays (related: maize)	siderophore-mediated iron acquisition	gene mutation: characterised; gene complementation	reduced virulence
E12_GM000131	57.5	1.1e-105	PHI:4184	Q74QL4	ypo0988	632	Yersinia pestis	Bubonic Plague	Mus musculus (related: house mouse)	putative DNA binding protein	gene deletion: partial; gene complementation	reduced virulence
E12_GM000134	68.9	1.7e-98	PHI:10085	A0A0F6B5T1	STM14_RS15360	28901	Salmonella enterica	Infections	Lactuca sativa (related: garden lettuce)	Putative inner membrane protein	Gene deletion: full	unaffected pathogenicity
E12_GM000135	87.0	1.9e-131	PHI:10084	A0A0F6B5T0	STM14_RS15355	28901	Salmonella enterica	Infections	Lactuca sativa (related: garden lettuce)	Iron ABC transporter permease	Gene deletion: full	unaffected pathogenicity
E12_GM000136	77.7	1.8e-113	PHI:10083	A0A0F6B5S9	STM14_RS15350	28901	Salmonella enterica	Infections	Lactuca sativa (related: garden lettuce)	Iron ABC transporter permease	Gene deletion: full	unaffected pathogenicity
E12_GM000137	79.3	2.8e-124	PHI:10082	A0A0F6B5S8	STM14_RS15345	28901	Salmonella enterica	Infections	Lactuca sativa (related: garden lettuce)	Manganese/iron ABC transporter ATP-binding protein	Gene deletion: full	unaffected pathogenicity
