# Supplementary material for: Correlation analysis of whole genome sequencing of a pathogenic Escherichia coli strain of Inner Mongolian origin
Source: Sci Rep. 2024 Jul 5;14:15494. doi: 10.1038/s41598-024-64256-5 (PMC11226720; doi:10.1038/s41598-024-64256-5)
Supplement: Supplementary file 4 — Supplementary Information 4. [file 41598_2024_64256_MOESM4_ESM.xls]

Gene_id	Identity	E_value	VFDB_internal_id	VF_id	VF_name	Related_genes	Characteristics	Structure_features	Functions	Mechanism
E12_GM000156	43.7	1.30E-21	VFG045327	VF0167	GspA	gspA global stress protein GspA ȫ��Ӧ������GspA	-	-	19-kDa GroEL-like; dispensable for bacterial survival and growth in macrophage infection	-
E12_GM000179	46.6	1.00E-105	VFG032173	CVF237	Sugar-uptake system	hpt putative hexose phosphate transport protein	-	-	-	-
E12_GM000185	53.9	7.50E-77	VFG045346	VF0513	IlpA	IlpA immunogenic lipoprotein A	-	-	Dual functions as an adhesin and an immunostimulant	A lipoprotein that stimulates production of proinflammatory cytokines via TLR2 in human monocytes; involved in bacterial adherence to host cells
E12_GM000196	40.1	5.40E-143	VFG009931	CVF335	(p)ppGpp synthesis and hydrolysis	relA (p)ppGpp synthetase I, SpoT/RelA	-	-	-	-
E12_GM000214	49.7	2.10E-42	VFG000320	VF0056	LPS	kdtB lipopolysaccharide core biosynthesis protein	-	Under-phosphorylation and under-acylation of lipid A compared with enterobacterial lipid A; the average length of the fatty acid chains in H. pylori lipid A is longer (16 to 18 carbons) than in E. coli (12 to 14 carbons)	H. pylori LPS have much lower immunobiological activities than enterobacterial LPS, thus may prolong H. pylori infection for longer; mediates a lectin-like interaction with laminin, the binding may disrupt epithelial cell-basement membrane interactions contributing to the disruption of gastric mucosal integrity and the development of gastric leakiness associated with the bacterium	-
E12_GM000215	51	2.10E-118	VFG013311	CVF494	LOS	kdtA 3-deoxy-D-manno-octulosonic-acid transferase	-	-	-	-
E12_GM000217	51.1	1.30E-108	VFG000139	VF0085	LPS	waaG B-band O-antigen polymerase	Two distinct forms of LPS: A-band and B-band. A-band is a homopolymer of <alpha>-linked D-rhamnose, whereas B-band LPS is a heteropolymer	-	Mediates biological effects including resistance to serum killing and phagocytosis; the binding to normal CFTR (cystic fibrosis transmembrane conductance regulator) and invasion of host cells may make a contribution to virulence in the human eye; internalization by binding to normal CFTR protein expressed by airway epithelial cells followed by desquamation of bacteria-laden epithelial cells, cons…	Binding interaction occurs between the first extracellular loop of CFTR (predicted to be in amino acids 108-117 of the mature protein) and the complete outer portion of the core polysaccharide of the LPS
E12_GM000218	56.6	1.20E-84	VFG000140	VF0085	LPS	waaP UDP-glucose:(heptosyl) LPS alpha 1,3-glucosyltransferase WaaG	Two distinct forms of LPS: A-band and B-band. A-band is a homopolymer of <alpha>-linked D-rhamnose, whereas B-band LPS is a heteropolymer	-	Mediates biological effects including resistance to serum killing and phagocytosis; the binding to normal CFTR (cystic fibrosis transmembrane conductance regulator) and invasion of host cells may make a contribution to virulence in the human eye; internalization by binding to normal CFTR protein expressed by airway epithelial cells followed by desquamation of bacteria-laden epithelial cells, cons…	Binding interaction occurs between the first extracellular loop of CFTR (predicted to be in amino acids 108-117 of the mature protein) and the complete outer portion of the core polysaccharide of the LPS
E12_GM000225	55.1	1.60E-91	VFG013152	CVF494	LOS	opsX/rfaC lipopolysaccharide heptosyltransferase I	-	-	-	-
E12_GM000226	63.8	1.50E-122	VFG013400	CVF494	LOS	rfaF ADP-heptose-LPS heptosyltransferase II	-	-	-	-
E12_GM000227	78.6	5.80E-142	VFG000332	VF0044	LOS	rfaD ADP-L-glycero-D-mannoheptose-6-epimerase	Lic1A (phosphorylcholine (ChoP) kinase) 5'-CAAT-3' within the 5'-end of its coding sequence; lic2A, also referred to as lexA, variation in the number of 5'-CAAT-3' repeats has been shown to correlate directly with phase variation of the Gal-<alpha>(1-4)<beta>-Gal LPS structure; But lgtC (glycosyltransferase), another phase-variable gene, ultimately dictates whether this structure is synthesized. …	Comprising Lipid A, an inner core of one molecule 3-deoxy-D-manno-oct-2-ulopyranosonic acid (Kdo) and three molecules of heptose, and an outer core composed of a heteropolymer of the neutral sugars glucose and galactose. Substitution of the out core with phosphorylcholine or sialic acid results in the heterogeneity of LPS; Lack O-antigen	Major immunogen; LOS phosphorylcholine (ChoP) may influence invasion via interaction with PAF receptor and stimulates of inflammatory signals; LPS phase variation is characterized by the spontaneous loss and gain of oligosaccharide structures present in the outer core. the phase variable expression of LPS biosynthesis genes promotes evasion of antigen-specific host immune defences and allow colon…	Lic1(lic1A-lic1D) responsible for the addition of phosphorylcholine to LPS. lic1A mediates phase variation (tetranucleotide repeat region); phase-variable gene lic3A encodes an <alpha>-2,3-sialyltransferase that is responsible for the addition of Neu5Ac to terminal lactose in the LPS, LPS sialylation has been shown to be important for resistance to the killing effectors of normal human serum
E12_GM000244	99.8	0.00E+00	VFG035950	CVF740	UpaG adhesin, trimeric AT	upaG/ehaG adhesin	-	-	-	-
E12_GM000258	65.8	0.00E+00	VFG041176	SS177	T6SS	SG1048 RHS family protein	-	-	-	-
E12_GM000306	100	6.90E-92	VFG033234	CVF426	Type I fimbriae	fimI long polar fimbrial protein LpfA	-	-	-	-
E12_GM000307	69.3	5.90E-83	VFG000455	VF0105	Lpf	lpfB long polar fimbrial chaperone protein LpfB	Chaperone-usher assembly pathway	-	Mediate attachment to the Peyer's patches	-
E12_GM000308	72.8	0.00E+00	VFG021350	CVF004	Lpf	lpfC outer membrane usher protein FimD	-	-	-	-
E12_GM000309	48.5	6.50E-65	VFG021343	CVF004	Lpf	lpfD protein LpfD	-	-	-	-
E12_GM000310	52.3	1.20E-46	VFG000452	VF0105	Lpf	lpfE long polar fimbrial minor subunit LpfE, adhesin	Chaperone-usher assembly pathway	-	Mediate attachment to the Peyer's patches	-
E12_GM000316	40.3	1.30E-22	VFG016532	CVF591	Capsule	oppF oligopeptide ABC transporter, permease component	-	-	-	-
E12_GM000317	42	3.20E-29	VFG016532	CVF591	Capsule	oppF oligopeptide ABC transporter, permease component	-	-	-	-
E12_GM000347	70.9	0.00E+00	VFG049144	VF0568	AcrAB	acrB acriflavine resistance protein B	-	-	May mediate resistance against host-derived antimicrobial peptides; associated with antibiotic resistance	-
E12_GM000348	55.1	1.80E-102	VFG049133	VF0568	AcrAB	acrA acriflavine resistance protein A	-	-	May mediate resistance against host-derived antimicrobial peptides; associated with antibiotic resistance	-
E12_GM000355	46.3	1.50E-24	VFG022673	CVF313	Magnesium transport	mgtC Mg2+ transport P-type ATPase C MgtC	-	-	-	-
E12_GM000411	47.6	5.20E-112	VFG043534	AI309	SP41/UgpB	ugpB glycerol-3-phosphate-binding periplasmic protein precursor	-	-	-	-
E12_GM000414	50.7	3.70E-92	VFG030692	CVF651	Trehalose-recycling ABC transporter	sugC sugar ABC transporter	-	-	-	-
E12_GM000417	53.7	4.70E-153	VFG047610	CVF840	Cysteine acquisition	F7308_1193 Gamma-glutamyltranspeptidase	-	-	-	-
E12_GM000421	68.1	3.00E-87	VFG041226	SS187	CTS2	ctsH3 Hcp family T6SS protein CtsH3	-	-	-	-
E12_GM000453	53.9	5.40E-89	VFG017855	CVF049	Type IV pili	pilW putative transposase	-	-	-	-
E12_GM000455	46.7	4.50E-191	VFG047402	CVF836	Ferrous iron-transport system	feoB ferrous iron transport protein B	-	-	-	-
E12_GM000456	53.8	7.80E-08	VFG045722	CVF359	Ferrous iron transport	feoA ferrous iron transporter A	-	-	-	-
E12_GM000459	41.7	4.80E-43	VFG038219	VF0463	BfmRS	bfmR biofilm-controlling response regulator	-	-	Controls biofilm formation and cellular morphology; participates in cell adhesion, resistance to serum killing and antibiotic susceptibility	Activates the expression of the usher- chaperone assembly system responsible for the production of pili needed for biofilm formation on polystyrene surfaces; inactivation of bfmS may affect the regulatory process and/or translational modification of OmpA leading to loss of OmpA-mediated pathogenesis
E12_GM000475	40.3	8.80E-71	VFG013118	CVF486	Type IV pili	comE/pilQ competence protein E	-	-	-	-
E12_GM000480	65.3	1.10E-78	VFG046604	CVF833	Capsule	Fphi_1467 ribulose-phosphate 3-epimerase	-	-	-	-
E12_GM000498	40.7	5.50E-18	VFG041304	SS047	Dot/Icm	lirB Dot/Icm type IV secretion system effector LirB	-	-	-	-
E12_GM000504	66.8	6.00E-74	VFG042734	AI097	type IV pili	vfr cAMP-regulatory protein	-	-	-	-
E12_GM000523	81.4	4.40E-195	VFG046459	CVF827	EF-Tu	Fphi_1039 elongation factor Tu	-	-	-	-
E12_GM000526	43.3	2.40E-27	VFG013806	CVF518	Type IV pili biosynthesis	pilD Prepilin peptidase	-	-	-	-
E12_GM000569	42.5	8.30E-19	VFG045340	VF0414	RicA	ricA Rab2 interacting conserved protein A	The secretion system functional for RicA secretion remains to be discovered	-	Specifically interacts with GDP bound form of Rab2. The RicA-Rab2 interaction may affect the maturation of the Brucella-containing vacuole in a way that slows intracellular replication, thereby contributing to the evasion of the innate immune system.	-
E12_GM000578	78	0.00E+00	VFG049144	VF0568	AcrAB	acrB acriflavine resistance protein B	-	-	May mediate resistance against host-derived antimicrobial peptides; associated with antibiotic resistance	-
E12_GM000579	68.5	1.70E-143	VFG049129	CVF859	AcrAB	KPHS_11890 acridine efflux pump	-	-	-	-
E12_GM000607	44.9	3.40E-69	VFG014995	CVF523	Alginate regulation	algW 2-alkenal reductase	-	-	-	-
E12_GM000608	43.6	2.50E-64	VFG014988	CVF523	Alginate regulation	algW Peptidase S1, chymotrypsin:PDZ/DHR/GLGF	-	-	-	-
E12_GM000637	53.4	1.40E-139	VFG042736	AI097	type IV pili	rpoN RNA polymerase factor sigma-54	-	-	-	-
E12_GM000642	46.1	3.10E-72	VFG011729	CVF393	Capsule biosynthesis and transport	kpsF arabinose-5-phosphate isomerase	-	-	-	-
E12_GM000663	73.3	2.20E-187	VFG013514	CVF495	Exopolysaccharide	mrsA/glmM predicted phosphomannomutase	-	-	-	-
E12_GM000667	51.4	6.90E-34	VFG039487	CVF803	T4SS effectors	CbuG_0575 hypothetical protein	-	-	-	-
E12_GM000674	100	1.40E-166	VFG043545	AI331	NlpI	ECS88_3547 lipoprotein NlpI	-	-	-	-
E12_GM000690	44.8	1.00E-35	VFG011801	CVF396	LOS	gmhA phosphoheptose isomerase	-	-	-	-
E12_GM000695	41.8	4.00E-177	VFG021350	CVF004	Lpf	lpfC outer membrane usher protein FimD	-	-	-	-
E12_GM000696	42.7	7.30E-37	VFG000455	VF0105	Lpf	lpfB long polar fimbrial chaperone protein LpfB	Chaperone-usher assembly pathway	-	Mediate attachment to the Peyer's patches	-
E12_GM000749	100	6.10E-131	VFG034605	CVF684	CFA/I fimbriae	cfaA putative fimbrial protein	-	-	-	-
E12_GM000750	100	1.90E-83	VFG034616	CVF684	CFA/I fimbriae	cfaB fimbrial subunit	-	-	-	-
E12_GM000751	99.8	0.00E+00	VFG034631	CVF684	CFA/I fimbriae	cfaC hypothetical protein	-	-	-	-
E12_GM000752	99.5	5.90E-122	VFG034640	CVF684	CFA/I fimbriae	cfaD minor pilin and initiator protein	-	-	-	-
E12_GM000773	42.7	5.20E-76	VFG044396	IA030	Pyridine-2,6-dithiocarboxylic acid (PDTC)	pdtorfM putative aminotransferase	-	-	-	-
E12_GM000795	71	1.00E-190	VFG000331	VF0044	LOS	rfaE ADP-heptose synthase	Lic1A (phosphorylcholine (ChoP) kinase) 5'-CAAT-3' within the 5'-end of its coding sequence; lic2A, also referred to as lexA, variation in the number of 5'-CAAT-3' repeats has been shown to correlate directly with phase variation of the Gal-<alpha>(1-4)<beta>-Gal LPS structure; But lgtC (glycosyltransferase), another phase-variable gene, ultimately dictates whether this structure is synthesized. …	Comprising Lipid A, an inner core of one molecule 3-deoxy-D-manno-oct-2-ulopyranosonic acid (Kdo) and three molecules of heptose, and an outer core composed of a heteropolymer of the neutral sugars glucose and galactose. Substitution of the out core with phosphorylcholine or sialic acid results in the heterogeneity of LPS; Lack O-antigen	Major immunogen; LOS phosphorylcholine (ChoP) may influence invasion via interaction with PAF receptor and stimulates of inflammatory signals; LPS phase variation is characterized by the spontaneous loss and gain of oligosaccharide structures present in the outer core. the phase variable expression of LPS biosynthesis genes promotes evasion of antigen-specific host immune defences and allow colon…	Lic1(lic1A-lic1D) responsible for the addition of phosphorylcholine to LPS. lic1A mediates phase variation (tetranucleotide repeat region); phase-variable gene lic3A encodes an <alpha>-2,3-sialyltransferase that is responsible for the addition of Neu5Ac to terminal lactose in the LPS, LPS sialylation has been shown to be important for resistance to the killing effectors of normal human serum
E12_GM000802	41	6.90E-39	VFG042634	AI073	mannose-resistant fimbriae, mrf	mrfD MrfD	-	-	-	-
E12_GM000803	42.4	4.10E-182	VFG021496	CVF022	Std	stdB fimbrial usher protein	-	-	-	-
E12_GM000813	74.1	1.60E-186	VFG044140	IA044	HasA-type hemophore-mediated heme uptake system	hasF outer membrane channel protein	-	-	-	-
E12_GM000823	46.1	5.90E-48	VFG041842	SS016	Cpi-1a + Cpi-1 (SPI-1 like)	armR two-component response regulator	-	-	-	-
E12_GM000878	57.6	2.00E-241	VFG043448	AI169	Fibronectin-binding protein	Rv1837c malate synthase G	-	-	-	-
E12_GM000881	49.2	0.00E+00	VFG000106	VF0127	ACF	acfD accessory colonization factor AcfD	Regulated by the same system that controls expression of cholera toxin; AcfB exhibits sequence similarity with chemotaxis regulatory proteins found in other Gram-negative species;Periplasmic protein AcfC, might be a sulfate-binding protein that enhances chemotaxis towards intestinal mucin and contributes to promoting the 'correct' localization of V. cholerae in the small intestine.	-	Play a role in chemotaxis, thereby assisting in intestinal colonization	-
E12_GM000882	46.1	5.90E-58	VFG006914	CVF258	Type IV pilus	pilD leader peptidase PilD	-	-	-	-
E12_GM000884	98.2	8.30E-148	VFG040956	SS206	gsp	gspC putative type II secretion protein GspC	-	-	-	-
E12_GM000885	99.9	0.00E+00	VFG040955	SS206	gsp	gspD general secretion pathway protein D	-	-	-	-
E12_GM000886	99.8	8.10E-279	VFG040954	SS206	gsp	gspE general secretory pathway protein E	-	-	-	-
E12_GM000887	100	8.00E-216	VFG040953	SS206	gsp	gspF general secretion pathway protein F	-	-	-	-
E12_GM000888	99.3	5.60E-82	VFG040952	SS206	gsp	gspG general secretion pathway protein G	-	-	-	-
E12_GM000889	97.3	6.30E-99	VFG020156	CVF466	T2SS (Type II secretion system)	gspH general secretion pathway protein GspH	-	-	-	-
E12_GM000890	100	1.50E-61	VFG040950	SS206	gsp	gspI general secretion pathway protein I	-	-	-	-
E12_GM000891	100	7.20E-103	VFG040949	SS206	gsp	gspJ general secretion pathway protein J	-	-	-	-
E12_GM000892	98.8	7.90E-174	VFG040948	SS206	gsp	gspK general secretion pathway protein K	-	-	-	-
E12_GM000893	99	5.00E-223	VFG040947	SS206	gsp	gspL GspL-like protein	-	-	-	-
E12_GM000894	98.9	9.90E-94	VFG012914	CVF466	T2SS (Type II secretion system)	gspM putative secretion pathway protein	-	-	-	-
E12_GM000907	67	1.70E-156	VFG013626	CVF506	Heme biosynthesis	hemN coproporphyrinogen III oxidase	-	-	-	-
E12_GM000908	58.5	6.10E-60	VFG013266	CVF494	LOS	orfM putative deoxyribonucleotide triphosphate pyrophosphatase	-	-	-	-
E12_GM000912	48.9	1.90E-82	VFG042879	VF0609	ChiRP	pilT Twitching motility protein PilT	Also known as PilA pilus	-	PilA is involved in biofilm formation, adherence to human epithelial cells.	-
E12_GM000916	48.3	3.70E-59	VFG045607	VF0156	Dot/Icm	lpg2936 Dot/Icm type IV secretion system effector	14 genes share detectable homology to the tra/trb genes of col1b-P9 plasmid, a member of the IncI class of conjugal plasmids; the second type IV secretion apparatus lvh (Legionella vir homologs) system is poorly characterized. Its 11 genes are located on a genomic-island-like region. It might play a role in the efficiency of host cell infection by L. pneumophila grown at lower temperatures. Howev…	Majority of the dot/icm genes are predicted to encode membrane-associated proteins ;DotA is an integral cytoplasmic membrane protein with 8 membrane-spanning domains; IcmK and IcmB proteins are on bacterial surface; IcmQ, IcmS, IcmR, IcmW located in the bacterial cytoplasm; IcmS, IcmW, IvgA are chaperons; IcmX are periplasmic protein; RalF structure: 1XSZ	Allows survival and growth in macrophages, prevent phagosome acidification and lysosome fusion, essential for induction of apoptosis in human macrophages	Assemble and activate a type IV secretion system in the bacterial membrane that exports plasmid and virulence factors to inhibit the phago-lysosome fusion and reprogram the Legionella-bearing vacuole; IcmS was shown to bind members of the SidE family (SidE, SdeA, SdeB, SdeC) and to be required for the export of SdeA; IcmW interacted with and was required for the translocation of additional Dot/Ic…
E12_GM000965	67	9.10E-73	VFG038907	CVF793	Hemolysin III	B565_0799 Hemolysin III	-	-	-	-
E12_GM000997	43.4	8.90E-67	VFG019760	CVF518	Type IV pili biosynthesis	pilR putative two-component system, response regulator	-	-	-	-
E12_GM001006	98.3	1.20E-85	VFG042084	SS017	ETT2	epaP surface presentation of antigens protein SpaP	-	-	-	-
E12_GM001007	98.8	3.20E-42	VFG042085	SS017	ETT2	epaQ EpaQ	-	-	-	-
E12_GM001008	45.5	5.30E-56	VFG041854	SS016	Cpi-1a + Cpi-1 (SPI-1 like)	cpaR surface presentation of antigens secretory protein	-	-	-	-
E12_GM001009	42.8	3.60E-26	VFG001015	VF0118	TTSS	spa40 type III secretion system export apparatus switch protein Spa40	The activity of type III secretion systems is tightly regulated. It is activated upon contact with the cellular surface; Abbreviations: Ipg for invasion plasmid gene; Spa for surface presentation of invasion plasmid antigens; Mxi for membrane excretion of Ipa	Composed of an external needle, a transmembrane domain and a cytoplasmic bulb, together termed the 'needle complex'	Mxi-Spa system secretes approximately 20 proteins with the four Ipas A, B,C,D and IpgD being the most abundant; Recent findings indicate that TTSS in Shigella is responsible not only for protein secretion, but that it is also involved in the control mechanisms of transcription of other target genes located on the virulence plasmid, virA and ipaH9.8, these proteins were not constitutively synthesi…	-
E12_GM001013	97	5.20E-89	VFG042088	SS017	ETT2	etrA transcriptional regulator	-	-	-	-
E12_GM001014	98.4	1.40E-132	VFG042087	SS017	ETT2	eprH EprH	-	-	-	-
E12_GM001015	97.1	9.30E-13	VFG042090	SS017	ETT2	eprI EprI	-	-	-	-
E12_GM001016	97.1	3.30E-32	VFG042089	SS017	ETT2	eprJ EprJ	-	-	-	-
E12_GM001017	98.4	2.40E-130	VFG042092	SS017	ETT2	eprK EprK	-	-	-	-
E12_GM001018	94.1	2.90E-33	VFG042093	SS017	ETT2	orgB hypothetical protein	-	-	-	-
E12_GM001020	98.6	1.50E-79	VFG042095	SS017	ETT2	ECs3712 hypothetical protein	-	-	-	-
E12_GM001021	91.6	2.10E-58	VFG042094	SS017	ETT2	iagB hypothetical protein	-	-	-	-
E12_GM001022	96.7	4.90E-254	VFG042097	SS017	ETT2	ygeH transcriptional regulator	-	-	-	-
E12_GM001023	95.1	2.00E-88	VFG042096	SS017	ETT2	ygeG hypothetical protein	-	-	-	-
E12_GM001034	45.7	6.80E-63	VFG011805	CVF396	LOS	CFF8240_1412 aspartate racemase	-	-	-	-
E12_GM001089	45.2	3.00E-184	VFG010924	CVF365	RelA	relA GTP pyrophosphokinase	-	-	-	-
E12_GM001094	58.7	1.10E-133	VFG005579	CVF153	Streptococcal enolase	eno phosphopyruvate hydratase	-	-	-	-
E12_GM001127	53.8	1.50E-50	VFG015885	CVF546	Phytotoxin phaseolotoxin	cysC1 adenylylsulfate kinase	-	-	-	-
E12_GM001136	99.4	1.10E-178	VFG000477	VF0112	RpoS	rpoS sigma S (sigma 38) factor of RNA polymerase, major sigmafactor during stationary phase	-	-	Necessary for sustaining a log-phase acid tolerance response (ATR), induction a stationary-phase acid survival system, production of thin aggregative fimbriae and expression of spv gene during stationary phase	-
E12_GM001144	44.8	7.50E-92	VFG015355	CVF534	P. syringae TTSS effectors	hopAN1 type III effector HopAN1	-	-	-	-
E12_GM001151	42.4	2.10E-75	VFG019760	CVF518	Type IV pili biosynthesis	pilR putative two-component system, response regulator	-	-	-	-
E12_GM001174	53.9	6.10E-64	VFG014388	CVF521	Flagella	fleR response regulator FleR	-	-	-	-
E12_GM001175	40.9	5.20E-61	VFG013476	CVF494	LOS	kpsF KpsF	-	-	-	-
E12_GM001188	76.7	1.60E-19	VFG010906	CVF362	Carbon storage regulator A	csrA global regulator (carbon storage regulator)	-	-	-	-
E12_GM001193	74.1	8.50E-65	VFG018243	CVF628	Autoinducer-2	luxS S-ribosylhomocysteinase	-	-	-	-
E12_GM001194	57.5	2.10E-168	VFG036972	CVF758	FarAB	farB multidrug resistance translocase	-	-	-	-
E12_GM001195	44.1	6.10E-80	VFG036944	CVF758	FarAB	farA multidrug resistance protein A	-	-	-	-
E12_GM001202	40.2	6.80E-42	VFG030692	CVF651	Trehalose-recycling ABC transporter	sugC sugar ABC transporter	-	-	-	-
E12_GM001219	97.9	1.80E-242	VFG012874	CVF465	Mxi-Spa TTSS effectors controlled by MxiE	ipaH hypothetical protein	-	-	-	-
E12_GM001248	44.1	2.30E-81	VFG044185	IA023	vulnibactin	VVA1298 phospho-2-dehydro-3-deoxyheptonate aldolase	-	-	-	-
E12_GM001255	95	0.00E+00	VFG049196	CVF861	T6SS-II	clpB protein disaggregation chaperone	-	-	-	-
E12_GM001274	66	1.40E-66	VFG000121	VF0091	Alginate	algU alginate biosynthesis protein AlgZ/FimS	Alginate production is frequently referred to as mucoidy because colonies producing alginate have a wet glistening (mucoid) appearance, which is very different from that of colonies not producing alginate; most of the alginate biosynthetic genes are clustered in the algD operon; Alginate production is highly regulated. Regulatory genes are located in two areas far removed from the biosynthetic ge…	Alginate is a linear polymer of high molecular weight composed of the uronic acids <beta>-D-mannuronate and its C-5 epimer, <alpha>-L-guluronate, which are linked by <beta>-1,4 glycosidic bonds; The early steps in the biosynthesis of alginate to form GDP mannuronic acid require the products of algA and algC to convert fructose-6-phosphate to GDP-mannose and then require the product of algD to con…	Allows the bacteria form biofilm; contributes to the persistence of the bacteria in the CF lung: act as an adhesin, preventing the bacteria from being expelled from the lung, and alginate slime layer makes it more difficult for phagocytes to ingest and kill the bacteria	-
E12_GM001293	42.7	3.90E-91	VFG043345	AI149	polar flagella	fleR/flrC sigma 54-dependent response regulator	-	-	-	-
E12_GM001322	42.2	5.80E-109	VFG043573	AI392	Hsp70	CT396 molecular chaperone DnaK	-	-	-	-
E12_GM001330	48.9	1.20E-28	VFG031464	CVF660	Nucleoside diphosphate kinase	ndk nucleoside diphosphate kinase	-	-	-	-
E12_GM001350	45.1	2.20E-73	VFG047558	CVF839	Purine	Fphi_0419 phosphoribosylaminoimidazole synthetase	-	-	-	-
E12_GM001358	45.8	2.70E-75	VFG038763	AI144	ND	fleQ/flrC FleQ protein	-	-	-	-
E12_GM001386	64.9	0.00E+00	VFG049144	VF0568	AcrAB	acrB acriflavine resistance protein B	-	-	May mediate resistance against host-derived antimicrobial peptides; associated with antibiotic resistance	-
E12_GM001425	42.5	9.50E-51	VFG013192	CVF501	Haemophilus iron transport locus	hitC ABC transporter related	-	-	-	-
E12_GM001470	51.6	1.20E-71	VFG013437	CVF494	LOS	htrB lipid A biosynthesis lauroyl acyltransferase	-	-	-	-
E12_GM001480	42.5	4.20E-73	VFG036944	CVF758	FarAB	farA multidrug resistance protein A	-	-	-	-
E12_GM001481	52.1	2.00E-141	VFG036972	CVF758	FarAB	farB multidrug resistance translocase	-	-	-	-
E12_GM001497	40.3	1.10E-23	VFG021557	CVF024	Stf	stfA major fimbrial subunit stfa (putative fimbrial subunit)	-	-	-	-
E12_GM001498	58.2	5.2e-313	VFG021563	CVF024	Stf	stfC fimbrial usher protein	-	-	-	-
E12_GM001499	63.6	7.10E-82	VFG018314	CVF024	Stf	stfD hypothetical protein	-	-	-	-
E12_GM001500	49.3	5.50E-36	VFG021584	CVF024	Stf	stfE putative minor fimbrial subunit	-	-	-	-
E12_GM001501	53.8	5.30E-43	VFG021592	CVF024	Stf	stfF fimbrial subunit	-	-	-	-
E12_GM001502	42.3	3.40E-30	VFG004334	AI056	S. typhimurium fimbriae (Stf)	stfG putative minor fimbrial subunit	-	-	-	-
E12_GM001514	99.4	2.20E-179	VFG043120	AI140	peritrichous flagella	flk flagella biosynthesis regulator	-	-	-	-
E12_GM001527	78.1	3.00E-95	VFG002901	CVF043	O-antigen	YPA_2067 histidine transport system permease protein HisQ	-	-	-	-
E12_GM001530	56.2	4.40E-94	VFG017856	CVF049	Type IV pili	pilW type IV fimbrial biogenesis protein PilW	-	-	-	-
E12_GM001580	40.9	7.10E-81	VFG011156	CVF380	LPS	bplF lipopolysaccharide biosynthesis protein	-	-	-	-
E12_GM001581	43.2	1.80E-32	VFG042525	AI035	adhesive factor/rabbit 1 (AF/R1) pili	afrS transcriptional activator precursor AfrS	-	-	-	-
E12_GM001586	54.9	6.30E-93	VFG017855	CVF049	Type IV pili	pilW putative transposase	-	-	-	-
E12_GM001606	98.1	2.10E-114	VFG049010	CVF856	RcsAB	A225_4123 DNA-binding capsular synthesis response regulator RcsB	-	-	-	-
E12_GM001608	62.2	1.50E-128	VFG043568	AI384	Hek	ompD outer membrane porin precursor	-	-	-	-
E12_GM001623	40.3	3.10E-28	VFG045716	CVF358	Cytochrome c maturation (ccm) locus	ccmB heme exporter protein CcmB	-	-	-	-
E12_GM001624	49	9.20E-66	VFG001856	VF0292	CcmC	ccmC cytochrome c-type biogenesis protein CcmC, putative heme lyase for CcmE	-	-	Required for cytochrome c production, promotes iron assimilation and intracellular infection	-
E12_GM001626	48.3	5.80E-29	VFG010881	CVF358	Cytochrome c maturation (ccm) locus	ccmE cytochrome c-type biogenesis protein CcmE	-	-	-	-
E12_GM001627	53.1	1.40E-182	VFG045720	CVF358	Cytochrome c maturation (ccm) locus	ccmF cytochrome C-type biogenesis protein CcmF	-	-	-	-
E12_GM001690	42.9	1.90E-47	VFG038246	CVF779	PbpG	pbpG pbpG	-	-	-	-
E12_GM001695	41.9	9.80E-41	VFG030704	CVF651	Trehalose-recycling ABC transporter	sugC Putative sugar-transport ATP-binding protein ABC transporter SugC	-	-	-	-
E12_GM001715	64.7	4.90E-82	VFG004271	CVF021	Stc	stcB putative fimbrial chaperone protein	-	-	-	-
E12_GM001716	75.4	0.00E+00	VFG004269	CVF021	Stc	stcC paral putative outer membrane protein	-	-	-	-
E12_GM001717	52	1.70E-68	VFG004261	CVF021	Stc	stcD hypothetical protein	-	-	-	-
E12_GM001758	100	1.90E-166	VFG048792	CVF854	Capsule	galF UTP--glucose-1-phosphate uridylyltransferase subunit GalF	-	-	-	-
E12_GM001759	97.6	4.20E-112	VFG048810	CVF854	Capsule	Kvar_1549 PA-phosphatase-like phosphoesterase	-	-	-	-
E12_GM001760	99.2	9.20E-272	VFG048969	CVF854	Capsule	KPHS_35700 hypothetical protein	-	-	-	-
E12_GM001761	94.7	2.60E-208	VFG048958	CVF854	Capsule	KPHS_35690 polysaccharide export protein	-	-	-	-
E12_GM001762	71.3	7.80E-57	VFG048933	CVF854	Capsule	KOX_25200 protein tyrosine phosphatase	-	-	-	-
E12_GM001763	76.3	7.5e-310	VFG048831	CVF854	Capsule	wzc Tyrosine autokinase	-	-	-	-
E12_GM001764	66.8	7.30E-181	VFG048841	VF0560	Capsule	wcaJ undecaprenyl-phosphate glucose phosphotransferase	The Klebsiella polysaccharide capsule is produced through a Wzy-dependent process, for which the synthesis and export machinery are encoded in a single 10-30 kb region of the genome known as the K locus.; 78 distinct capsule phenotypes have been recognized by serological typing, but many isolates are serologically non-typable.; capsular serotypes vary substantially in the degree of serum resistan…	-	Assisting in evading the host immune system by protecting bacteria from opsonophagocytosis and serum killing	-
E12_GM001771	99.8	3.00E-267	VFG048953	CVF854	Capsule	Kvar_1562 6-phosphogluconate dehydrogenase	-	-	-	-
E12_GM001772	100	6.20E-218	VFG048973	CVF854	Capsule	ugd UDP-glucose 6-dehydrogenase	-	-	-	-
E12_GM001777	97.4	6.00E-268	VFG048819	VF0560	Capsule	manC mannose-1-phosphate guanylyltransferase	The Klebsiella polysaccharide capsule is produced through a Wzy-dependent process, for which the synthesis and export machinery are encoded in a single 10-30 kb region of the genome known as the K locus.; 78 distinct capsule phenotypes have been recognized by serological typing, but many isolates are serologically non-typable.; capsular serotypes vary substantially in the degree of serum resistan…	-	Assisting in evading the host immune system by protecting bacteria from opsonophagocytosis and serum killing	-
E12_GM001778	98.9	9.50E-266	VFG049042	CVF857	LPS rfb locus	Kvar_1566 phosphomannomutase	-	-	-	-
E12_GM001779	98.9	1.70E-139	VFG049048	CVF857	LPS rfb locus	N559_1769 integral membrane component of ABC-transporter	-	-	-	-
E12_GM001780	99.8	1.90E-252	VFG049057	CVF857	LPS rfb locus	KPK_1678 ABC transporter ATP-binding protein	-	-	-	-
E12_GM001781	96.8	0.00E+00	VFG049075	CVF857	LPS rfb locus	Kvar_1569 serine/threonine protein kinase	-	-	-	-
E12_GM001782	99	0.00E+00	VFG049079	CVF857	LPS rfb locus	KPK_1680 mannosyltransferase A	-	-	-	-
E12_GM001783	99.5	3.00E-225	VFG049097	CVF857	LPS rfb locus	Kvar_1571 group 1 glycosyl transferase	-	-	-	-
E12_GM001784	98.1	2.10E-215	VFG049100	CVF857	LPS rfb locus	KPK_1682 glycosyl transferase family protein	-	-	-	-
E12_GM001788	43.3	2.10E-36	VFG014106	CVF520	LPS O-antigen (P. aeruginosa)	hisH2 glutamine amidotransferase	-	-	-	-
E12_GM001849	40.6	1.30E-35	VFG039536	CVF803	T4SS effectors	CBU_1566 Coxiella Dot/Icm type IVB secretion system translocated effector	-	-	-	-
E12_GM001855	100	0.00E+00	VFG012567	IA006	yersiniabactin	fyuA Putative pesticin receptor precursor	-	-	-	-
E12_GM001856	100	1.30E-303	VFG000359	VF0136	Yersiniabactin	ybtE yersiniabactin siderophore biosynthetic protein	One of the major differences between low- and high-pathogenicity Yersinia lies in their ability to capture the iron molecules necessary for their systemic dissemination in the host	Yeriniabactin belongs to a small sub-group of phenolate siderophores and has an affinity for ferric iron (KD=4 x 10-36) much higher than for ferrous iron.	FyuA/Psn-Irp system uses yersiniabactin, a siderophore that can remove iron from a number of mammalian proteins, due to its extremely high affinity for ferric iron	YbtA is an AraC-like regulator required for transcription of fyuA/psn, irp2 and ybtP, also downregulate its own transcription; In the presence of iron, Fur, a cytosolic protein that on binding ferrous iron changes conformation and binds DNA at a specific site called a Fur box, thus preventing transcription, downregulates transcription of fyuA/psn, irp2 and other iron-regulated genes
E12_GM001857	100	2.70E-156	VFG034147	CVF458	Yersiniabactin siderophore	ybtT yersiniabactin siderophore biosynthetic protein	-	-	-	-
E12_GM001858	100	9.70E-221	VFG000361	VF0136	Yersiniabactin	ybtU yersiniabactin biosynthetic protein YbtU	One of the major differences between low- and high-pathogenicity Yersinia lies in their ability to capture the iron molecules necessary for their systemic dissemination in the host	Yeriniabactin belongs to a small sub-group of phenolate siderophores and has an affinity for ferric iron (KD=4 x 10-36) much higher than for ferrous iron.	FyuA/Psn-Irp system uses yersiniabactin, a siderophore that can remove iron from a number of mammalian proteins, due to its extremely high affinity for ferric iron	YbtA is an AraC-like regulator required for transcription of fyuA/psn, irp2 and ybtP, also downregulate its own transcription; In the presence of iron, Fur, a cytosolic protein that on binding ferrous iron changes conformation and binds DNA at a specific site called a Fur box, thus preventing transcription, downregulates transcription of fyuA/psn, irp2 and other iron-regulated genes
E12_GM001859	99.9	0.00E+00	VFG046113	CVF458	Yersiniabactin siderophore	ECVR50_2117 yersiniabactin biosynthetic protein	-	-	-	-
E12_GM001860	99.9	0.00E+00	VFG034095	CVF458	Yersiniabactin siderophore	irp2 High-molecular-weight nonribosomal peptide/polyketide synthetase 2 (HMWP2)	-	-	-	-
E12_GM001861	99.7	2.00E-185	VFG012545	CVF458	Yersiniabactin siderophore	ybtA putative AraC type regulator	-	-	-	-
E12_GM001862	100	0.00E+00	VFG046110	CVF458	Yersiniabactin siderophore	ECVR50_2114 putative inner membrane ABC-transporter	-	-	-	-
E12_GM001863	100	0.00E+00	VFG034041	CVF458	Yersiniabactin siderophore	ybtQ yersiniabactin-iron ABC transporter permease/ATP-binding protein YbtQ	-	-	-	-
E12_GM001864	99.5	5.60E-228	VFG046108	CVF458	Yersiniabactin siderophore	ECVR50_2112 putative cytoplasmic transmembrane protein	-	-	-	-
E12_GM001865	100	4.80E-251	VFG034008	CVF458	Yersiniabactin siderophore	ybtS salicylate synthase Irp9	-	-	-	-
E12_GM001872	40.9	9.50E-45	VFG006826	CVF253	LisR/LisK	lisR two-component response regulator	-	-	-	-
E12_GM001887	69	2.30E-57	VFG049007	VF0571	RcsAB	rcsA transcriptional activator for ctr capsule biosynthesis	-	-	RcsB combined with the unstable auxiliary regulator RcsA to bind to an RcsAB box in the promoter region to upregulate the cps genes expression	-
E12_GM001888	98.9	1.40E-133	VFG043119	AI140	peritrichous flagella	fliR flagellar biosynthesis protein FliR	-	-	-	-
E12_GM001889	98.8	3.70E-35	VFG043118	AI140	peritrichous flagella	fliQ flagellar biosynthesis protein FliQ	-	-	-	-
E12_GM001890	99.6	4.50E-129	VFG043117	AI140	peritrichous flagella	fliP flagellar biosynthesis protein FliP	-	-	-	-
E12_GM001891	99.2	2.30E-57	VFG043116	AI140	peritrichous flagella	fliO flagellar biosynthesis protein FliO	-	-	-	-
E12_GM001892	100	5.00E-69	VFG043115	AI140	peritrichous flagella	fliN flagellar motor switch protein FliN	-	-	-	-
E12_GM001893	99.7	1.90E-191	VFG043114	AI140	peritrichous flagella	fliM flagellar motor switch protein FliM	-	-	-	-
E12_GM001894	100	2.60E-82	VFG043113	AI140	peritrichous flagella	fliL flagellar basal body-associated protein FliL	-	-	-	-
E12_GM001895	95.7	8.20E-191	VFG043112	AI140	peritrichous flagella	fliK flagellar hook-length control protein	-	-	-	-
E12_GM001896	100	2.90E-75	VFG043111	AI140	peritrichous flagella	fliJ flagellar biosynthesis chaperone	-	-	-	-
E12_GM001897	99.8	8.00E-257	VFG043110	AI140	peritrichous flagella	fliI flagellum-specific ATP synthase	-	-	-	-
E12_GM001898	95.6	1.60E-101	VFG043109	AI140	peritrichous flagella	fliH flagellar assembly protein H	-	-	-	-
E12_GM001899	99.7	7.80E-177	VFG043108	AI140	peritrichous flagella	fliG flagellar motor switch protein G	-	-	-	-
E12_GM001900	99.5	2.10E-304	VFG043107	AI140	peritrichous flagella	fliF flagellar MS-ring protein	-	-	-	-
E12_GM001901	98.1	1.40E-47	VFG043106	AI140	peritrichous flagella	fliE flagellar hook-basal body protein FliE	-	-	-	-
E12_GM001912	98.3	4.40E-61	VFG043105	AI140	peritrichous flagella	fliT flagellar biosynthesis protein FliT	-	-	-	-
E12_GM001913	98.5	5.10E-66	VFG043104	AI140	peritrichous flagella	fliS flagellar protein FliS	-	-	-	-
E12_GM001914	98.5	1.50E-221	VFG043103	AI140	peritrichous flagella	fliD flagellar capping protein	-	-	-	-
E12_GM001915	51.5	1.10E-110	VFG043102	AI140	peritrichous flagella	fliC flagellin	-	-	-	-
E12_GM001916	99.1	2.20E-122	VFG043101	AI140	peritrichous flagella	fliA flagellar biosynthesis sigma factor	-	-	-	-
E12_GM001917	99.5	3.20E-114	VFG043100	AI140	peritrichous flagella	fliZ flagella biosynthesis protein FliZ	-	-	-	-
E12_GM001918	98.9	2.80E-145	VFG043099	AI140	peritrichous flagella	fliY cystine transporter subunit	-	-	-	-
E12_GM001921	40.7	3.50E-36	VFG006259	CVF197	ABC transporter	fbpC ABC transporter, ATP-binding protein, iron related	-	-	-	-
E12_GM001922	40.8	7.90E-46	VFG000152	VF0093	Quorum sensing	rhlR transcriptional regulator RhlR	Consists of two separate but interrelated systems, las and rhl. The autoinducer signal molecules produced by P.aeruginosa are N-(3-oxododencanoyl) homeserine lactone(3O-C12-HSL) and N-butyryl homoserine lactone(C4-HSL); a novel, additional autoinducer has recently been demonstrated to be involved in quorum sensing. It is 2-heptyl-3-hydroxy-4-quinolone, an additional link between the Las and Rhl c…	-	Both the las and rhl systems regulate the production of multiple virulence factors; crucial for proper biofilm formation; 3O-C12-HSL also directly acts as a virulence factor:; activates extracellular-signal-regulated kinases(ERKs) that subsequently induced the activation of the transcription factor NF-<kappa>B. This activation of NF-<kappa>B was essential for maximal production of IL-8; a potent …	-
E12_GM001925	60	2.80E-50	VFG015080	CVF529	GacS/GacA two-component system	gacA response regulator GacA	-	-	-	-
E12_GM001940	99.1	1.30E-57	VFG043098	AI140	peritrichous flagella	flhD transcriptional activator FlhD	-	-	-	-
E12_GM001941	100	4.50E-108	VFG043097	AI140	peritrichous flagella	flhC transcriptional activator FlhC	-	-	-	-
E12_GM001942	99.7	4.40E-155	VFG043096	AI140	peritrichous flagella	motA flagellar motor protein MotA	-	-	-	-
E12_GM001943	99.7	7.30E-169	VFG043095	AI140	peritrichous flagella	motB flagellar motor protein MotB	-	-	-	-
E12_GM001944	99.7	0.00E+00	VFG043094	AI140	peritrichous flagella	cheA chemotaxis protein CheA	-	-	-	-
E12_GM001945	99.4	6.70E-84	VFG043093	AI140	peritrichous flagella	cheW purine-binding chemotaxis protein	-	-	-	-
E12_GM001946	97.6	5.30E-247	VFG043092	AI140	peritrichous flagella	tar/cheM methyl-accepting chemotaxis protein II	-	-	-	-
E12_GM001947	42.6	5.60E-76	VFG043209	AI145	peritrichous flagella	cheD methyl-accepting chemotaxis protein CheD	-	-	-	-
E12_GM001948	99.3	6.20E-156	VFG043091	AI140	peritrichous flagella	cheR chemotaxis methyltransferase CheR	-	-	-	-
E12_GM001949	99.1	5.90E-191	VFG043090	AI140	peritrichous flagella	cheB chemotaxis-specific methylesterase	-	-	-	-
E12_GM001950	100	7.50E-67	VFG043089	AI140	peritrichous flagella	cheY chemotaxis regulatory protein CheY	-	-	-	-
E12_GM001951	99.5	1.10E-112	VFG043088	AI140	peritrichous flagella	cheZ chemotaxis regulator CheZ	-	-	-	-
E12_GM001952	98.7	1.50E-208	VFG043087	AI140	peritrichous flagella	flhB flagellar biosynthesis protein FlhB	-	-	-	-
E12_GM001953	99.7	0.00E+00	VFG043086	AI140	peritrichous flagella	flhA flagellar biosynthesis protein FlhA	-	-	-	-
E12_GM001954	96.2	3.00E-39	VFG043085	AI140	peritrichous flagella	flhE flagellar protein	-	-	-	-
E12_GM001968	59.3	4.30E-79	VFG039536	CVF803	T4SS effectors	CBU_1566 Coxiella Dot/Icm type IVB secretion system translocated effector	-	-	-	-
E12_GM001978	70.2	2.30E-133	VFG020187	CVF484	MsbB2	msbB2 lipid A biosynthesis (KDO)2-(lauroyl)-lipid IVA acyltransferase	-	-	-	-
E12_GM002057	50.6	2.10E-89	VFG005359	CVF123	Streptococcal plasmin receptor/GAPDH	plr/gapA Glyceraldehyde 3-phosphate dehydrogenase, putative	-	-	-	-
E12_GM002098	41.9	5.40E-101	VFG037029	CVF760	Catalase	katA catalase	-	-	-	-
E12_GM002112	94.6	6.00E-202	VFG034754	VF0191	TTSS	espL1 Type III secretion system effector espL1	Encoded on the pathogenicity island known as the locus of enterocyte effacement (LEE)	-	Injects Tir and other effector molecules directly into the host cell. Effector molecules activate cell-signaling pathways, causing alterations in the host cell cytoskeleton and resulting in the depolymerization of actin and the loss of microvilli	-
E12_GM002121	47.2	2.80E-54	VFG044101	IA049	direct heme uptake system	phuU permease of ABC transporter	-	-	-	-
E12_GM002128	55.3	1.70E-94	VFG044185	IA023	vulnibactin	VVA1298 phospho-2-dehydro-3-deoxyheptonate aldolase	-	-	-	-
E12_GM002178	67.5	5.30E-77	VFG001867	VF0169	SodB	sodB superoxide dismutase	-	-	A cytoplasmic iron superoxide dismutase; important for intracellular survival and transmission	-
E12_GM002188	58.3	2.20E-45	VFG000463	VF0109	SodCI	sodCI Gifsy-2 prophage: superoxide dismutase precursor (Cu-Zn)	Encoded on the lysogenic phage Gifsy-2	-	Contribute to survival during systemic phase of infection	-
E12_GM002228	44.8	1.30E-51	VFG038219	VF0463	BfmRS	bfmR biofilm-controlling response regulator	-	-	Controls biofilm formation and cellular morphology; participates in cell adhesion, resistance to serum killing and antibiotic susceptibility	Activates the expression of the usher- chaperone assembly system responsible for the production of pili needed for biofilm formation on polystyrene surfaces; inactivation of bfmS may affect the regulatory process and/or translational modification of OmpA leading to loss of OmpA-mediated pathogenesis
E12_GM002303	100	1.60E-91	VFG042713	AI090	F9 fimbriae	Z2200 putative major fimbrial subunit	-	-	-	-
E12_GM002304	99.2	5.50E-132	VFG042714	AI090	F9 fimbriae	Z2201 putative fimbrial chaperone protein	-	-	-	-
E12_GM002305	99.2	0.00E+00	VFG033280	CVF426	Type I fimbriae	fimD fimbrial outer membrane usher protein	-	-	-	-
E12_GM002306	99.4	1.80E-95	VFG033311	CVF426	Type I fimbriae	fimF fimbrial protein	-	-	-	-
E12_GM002307	99.4	6.90E-89	VFG033335	CVF426	Type I fimbriae	fimG fimbrial-like adhesin protein	-	-	-	-
E12_GM002308	99.3	5.70E-174	VFG042718	AI090	F9 fimbriae	Z2206 putative adhesin; FimH protein	-	-	-	-
E12_GM002340	99.3	6.00E-217	VFG034822	CVF696	EspR1	espR1 T3SS effector-like protein EspR-homolog	-	-	-	-
E12_GM002342	48.7	0.00E+00	VFG009599	CVF318	Nitrate reductase	narG nitrate reductase, alpha subunit	-	-	-	-
E12_GM002343	57.8	4.80E-173	VFG024081	CVF318	Nitrate reductase	narH nitrate reductase subunit beta	-	-	-	-
E12_GM002352	84.1	0.00E+00	VFG049917	VF0579	T6SS	rhs/PAAR Type VI secretion system protein, PAAR family	-	-	Plays a role in interbacterial competition and host colonization	-
E12_GM002361	72	2.30E-258	VFG049917	VF0579	T6SS	rhs/PAAR Type VI secretion system protein, PAAR family	-	-	Plays a role in interbacterial competition and host colonization	-
E12_GM002364	99.2	0.00E+00	VFG035838	CVF736	ACE T6SS	aec15 hypothetical protein	-	-	-	-
E12_GM002381	45.6	5.90E-55	VFG030700	CVF651	Trehalose-recycling ABC transporter	sugC sugar ABC transporter ATP-binding protein SugC	-	-	-	-
E12_GM002400	45.4	2.20E-56	VFG043040	AI139	peritrichous flagella	tar/cheM methyl accepting chemotaxis protein II	-	-	-	-
E12_GM002402	65.5	1.70E-15	VFG035328	CVF734	SCI-I T6SS	EC55989_3318 hypothetical protein	-	-	-	-
E12_GM002404	60.9	4.10E-109	VFG005360	CVF123	Streptococcal plasmin receptor/GAPDH	plr/gapA glyceraldehyde-3-phosphate dehydrogenase	-	-	-	-
E12_GM002411	42.3	9.00E-23	VFG002189	VF0361	Capsule	cpsB phosphatidate cytidylyltransferase	The biosynthesis of capsular polysaccharides by E. faecalis is encoded by the csp operon, which includes 11 open reading frames (cpsA to cpsK). However, only 7 open reading frames in the cps operon are essential for capsule production (cpsC, cpsD, cpsE, cpsG, cpsI, cpsJ, and cpsK); Previous genetic evidence demonstrated that E. faecalis isolates can be classified in 1 of 3 capsule operon polymorp…	-	Contributes to host immune evasion	Masks bound C3 from detection on the surface of E. faecalis; masks lipoteichoic acid from detection
E12_GM002415	42.7	5.00E-14	VFG045340	VF0414	RicA	ricA Rab2 interacting conserved protein A	The secretion system functional for RicA secretion remains to be discovered	-	Specifically interacts with GDP bound form of Rab2. The RicA-Rab2 interaction may affect the maturation of the Brucella-containing vacuole in a way that slows intracellular replication, thereby contributing to the evasion of the innate immune system.	-
E12_GM002440	64.9	1.60E-133	VFG043568	AI384	Hek	ompD outer membrane porin precursor	-	-	-	-
E12_GM002477	83.3	3.70E-17	VFG012862	CVF465	Mxi-Spa TTSS effectors controlled by MxiE	ipaH hypothetical prophage protein	-	-	-	-
E12_GM002511	43.6	7.60E-62	VFG043148	AI142	lateral flagella	lafK putative two-component response regulator	-	-	-	-
E12_GM002516	48.2	7.60E-93	VFG030724	CVF651	Trehalose-recycling ABC transporter	sugC carbohydrate ABC transporter ATP-binding protein, CUT1 family	-	-	-	-
E12_GM002531	40.2	2.70E-57	VFG038766	CVF786	Polar flagella	flrA FleQ protein	-	-	-	-
E12_GM002574	43.6	8.50E-69	VFG026700	CVF315	Mycobactin	mbtI anthranilate synthase component I	-	-	-	-
E12_GM002640	83.7	1.90E-18	VFG012862	CVF465	Mxi-Spa TTSS effectors controlled by MxiE	ipaH hypothetical prophage protein	-	-	-	-
E12_GM002656	51.1	1.50E-34	VFG016532	CVF591	Capsule	oppF oligopeptide ABC transporter, permease component	-	-	-	-
E12_GM002663	48.5	4.00E-228	VFG031960	CVF228	Listeria adhesion protein	lap putative alcohol-acetaldehyde dehydrogenase	-	-	-	-
E12_GM002668	73.6	1.50E-118	VFG013348	CVF494	LOS	galU carbon storage regulator	-	-	-	-
E12_GM002676	56.8	1.90E-166	VFG024082	CVF318	Nitrate reductase	narH narH	-	-	-	-
E12_GM002677	48.6	0.00E+00	VFG009599	CVF318	Nitrate reductase	narG nitrate reductase, alpha subunit	-	-	-	-
E12_GM002689	82	3.10E-134	VFG013466	CVF494	LOS	kdsA 2-dehydro-3-deoxyphosphooctonate aldolase	-	-	-	-
E12_GM002694	48.3	4.10E-106	VFG013196	CVF506	Heme biosynthesis	hemA Glutamyl-tRNA reductase	-	-	-	-
E12_GM002726	100	9.70E-166	VFG036056	CVF750	Hemolysin/cytolysin A	hlyE/clyA hemolysin/cytolysin A	-	-	-	-
E12_GM002740	43.8	1.60E-131	VFG035982	CVF743	EhaA, AIDA-I type	ehaA AidA-I adhesin-like protein	-	-	-	-
E12_GM002757	93.7	3.60E-117	VFG000475	VF0111	PhoPQ	phoP response regulator	-	-	Activated by low divalent cations magnesium and calcium levels; control expression of more than 40 genes; required for intracellular survival, cationic antimicrobial peptides (CAMPs) resistance, stimulation of cytokine secretion	PhoQ contains distinct binding sites for Mg2+ and Ca2+, and is maximally repressed in the presence of both cations. PhoP-PO4 activates expression of pags (for PhoP-activated genes), including cation transporter, outer membrane proteins, nonspecific acid phosphatase, enzymes important for LPS modification, and pmrAB (a second two-component system that are activated in response to mildly acidic env…
E12_GM002758	85.4	2.00E-237	VFG021077	CVF010	PhoPQ	phoQ sensor protein PhoQ	-	-	-	-
E12_GM002761	53.2	9.20E-65	VFG030696	CVF651	Trehalose-recycling ABC transporter	sugC ABC transporter, ATP-binding protein SugC	-	-	-	-
E12_GM002793	42.4	2.50E-76	VFG009135	CVF300	FAS-II	kasB 3-oxoacyl-(acyl carrier protein) synthase II	-	-	-	-
E12_GM002794	63.5	5.60E-17	VFG011430	CVF383	LPS	acpXL acyl carrier protein	-	-	-	-
E12_GM002795	77.5	1.80E-101	VFG038840	VF0473	Polar flagella	flmH flagellar-related 3-oxoacyl-ACP reductase	Types of bacterial movement: swimming, swarming, gliding, twitching and sliding. Only swimming and swarming are correlated with the presence of flagella. Swimming is an individual endeavour, while swarming is the movement of a group of bacteria; constitutively expressed for motility in liquid environments	-	Necessary for motility, adhesion and invasion; glycosylation of the flagellin may play a role in provoking a proinflammatory response	-
E12_GM002804	97.5	2.70E-166	VFG043084	AI140	peritrichous flagella	flgL flagellar hook-associated protein FlgL	-	-	-	-
E12_GM002805	99.3	3.30E-297	VFG043083	AI140	peritrichous flagella	flgK flagellar hook-associated protein FlgK	-	-	-	-
E12_GM002806	99.4	6.70E-173	VFG043082	AI140	peritrichous flagella	flgJ flagellar rod assembly protein/muramidase FlgJ	-	-	-	-
E12_GM002807	99.7	4.10E-195	VFG043081	AI140	peritrichous flagella	flgI flagellar basal body P-ring protein	-	-	-	-
E12_GM002808	99.6	1.10E-129	VFG043080	AI140	peritrichous flagella	flgH flagellar basal body L-ring protein	-	-	-	-
E12_GM002809	99.6	8.30E-142	VFG043079	AI140	peritrichous flagella	flgG flagellar basal body rod protein FlgG	-	-	-	-
E12_GM002810	98.8	1.10E-133	VFG043078	AI140	peritrichous flagella	flgF flagellar basal body rod protein FlgF	-	-	-	-
E12_GM002811	98.8	1.10E-217	VFG043077	AI140	peritrichous flagella	flgE flagellar hook protein FlgE	-	-	-	-
E12_GM002812	99.1	3.00E-119	VFG043076	AI140	peritrichous flagella	flgD flagellar basal body rod modification protein	-	-	-	-
E12_GM002813	100	2.40E-68	VFG043075	AI140	peritrichous flagella	flgC flagellar basal body rod protein FlgC	-	-	-	-
E12_GM002814	99.3	7.00E-71	VFG043074	AI140	peritrichous flagella	flgB flagellar basal body rod protein FlgB	-	-	-	-
E12_GM002816	98.7	1.90E-80	VFG043073	AI140	peritrichous flagella	flgA flagellar basal body P-ring biosynthesis protein FlgA	-	-	-	-
E12_GM002817	81.3	1.80E-33	VFG043020	AI139	peritrichous flagella	flgM anti-sigma28 factor FlgM	-	-	-	-
E12_GM002818	97.8	4.10E-71	VFG043072	AI140	peritrichous flagella	flgN flagella synthesis protein FlgN	-	-	-	-
E12_GM002834	56.5	1.50E-97	VFG013437	CVF494	LOS	htrB lipid A biosynthesis lauroyl acyltransferase	-	-	-	-
E12_GM002844	93.3	1.00E-14	VFG046073	CVF822	Curli fibers	csgA major curlin subunit	-	-	-	-
E12_GM002845	100	2.20E-36	VFG045792	CVF822	Curli fibers	csgB minor curlin subunit CsgB	-	-	-	-
E12_GM002846	100	6.70E-121	VFG042728	AI093	curli fibers	csgD DNA-binding transcriptional regulator CsgD	-	-	-	-
E12_GM002847	100	7.70E-72	VFG042727	AI093	curli fibers	csgE curli assembly protein CsgE	-	-	-	-
E12_GM002848	100	1.30E-62	VFG042726	AI093	curli fibers	csgF curli assembly protein CsgF	-	-	-	-
E12_GM002849	100	4.50E-154	VFG042725	AI093	curli fibers	csgG curli production assembly/transport component, 2nd curli operon	-	-	-	-
E12_GM002862	53.6	7.80E-118	VFG037682	CVF772	PNAG (Polysaccharide poly-N-acetylglucosamine)	pgaC Glycosyltransferase, probably involved in cell wall biogenesis	-	-	-	-
E12_GM002900	41.6	8.00E-115	VFG007643	CVF282	Capsular polysaccharide	wbfB WbfB protein	-	-	-	-
E12_GM002901	76.4	1.00E-172	VFG048984	CVF854	Capsule	wza CPS export - outer membrane protein	-	-	-	-
E12_GM002902	63.9	4.30E-50	VFG048820	CVF854	Capsule	wzb Protein tyrosine phosphatase	-	-	-	-
E12_GM002903	60.5	5.00E-245	VFG048831	CVF854	Capsule	wzc Tyrosine autokinase	-	-	-	-
E12_GM002926	100	2.90E-198	VFG043544	AI330	OmpA	Z1307 outer membrane protein A	-	-	-	-
E12_GM002938	97.9	5.10E-130	VFG042404	AI005	E. coli YcbQ laminin-binding fimbriae (ELF)	ycbF putativi pili assembly chaperone	-	-	-	-
E12_GM002939	98.8	1.40E-92	VFG042403	AI005	E. coli YcbQ laminin-binding fimbriae (ELF)	ycbV putative fimbrial-like protein	-	-	-	-
E12_GM002940	98.7	6.50E-85	VFG042402	AI005	E. coli YcbQ laminin-binding fimbriae (ELF)	ycbU hypothetical protein	-	-	-	-
E12_GM002941	100	1.70E-209	VFG045923	CVF824	E.coli laminin-binding fimbriae (ELF)	ycbT fimbrial-like adhesin protein	-	-	-	-
E12_GM002942	99.9	0.00E+00	VFG045904	CVF824	E.coli laminin-binding fimbriae (ELF)	ycbS putative outer membrane usher protein	-	-	-	-
E12_GM002943	100	2.10E-125	VFG045887	CVF824	E.coli laminin-binding fimbriae (ELF)	ycbR periplasmic pilin chaperone	-	-	-	-
E12_GM002944	100	6.60E-93	VFG045865	CVF824	E.coli laminin-binding fimbriae (ELF)	ycbQ fimbrial-like adhesin protein	-	-	-	-
E12_GM002953	62.2	6.20E-119	VFG043568	AI384	Hek	ompD outer membrane porin precursor	-	-	-	-
E12_GM002966	70.3	1.60E-97	VFG038845	VF0473	Polar flagella	nueA flagellar-related 3-deoxy-D-manno-octulosonate cytidylyltransferase	Types of bacterial movement: swimming, swarming, gliding, twitching and sliding. Only swimming and swarming are correlated with the presence of flagella. Swimming is an individual endeavour, while swarming is the movement of a group of bacteria; constitutively expressed for motility in liquid environments	-	Necessary for motility, adhesion and invasion; glycosylation of the flagellin may play a role in provoking a proinflammatory response	-
E12_GM002969	51.3	1.50E-84	VFG013244	CVF494	LOS	lpxK tetraacyldisaccharide 4'-kinase	-	-	-	-
E12_GM002970	67.1	3.70E-222	VFG013253	CVF494	LOS	msbA lipid A export ATP-binding/permease protein	-	-	-	-
E12_GM003045	40.8	1.20E-143	VFG000080	VF0073	ClpE	clpE ATP-dependent protease	Belongs to HSP-100/Clp family	-	An ATPase required for prolonged survival at 42 degree; acts synergistically with ClpC in cell division	-
E12_GM003063	40.6	2.80E-30	VFG030678	CVF651	Trehalose-recycling ABC transporter	sugC ABC transporter-like protein	-	-	-	-
E12_GM003072	49.6	7.30E-60	VFG030692	CVF651	Trehalose-recycling ABC transporter	sugC sugar ABC transporter	-	-	-	-
E12_GM003101	43.1	9.70E-47	VFG044378	IA009	thioquinolobactin	qbsC QbsC	-	-	-	-
E12_GM003113	43	1.10E-28	VFG018822	CVF037	Ail	ail attachment invasion locus protein	-	-	-	-
E12_GM003154	50.7	1.70E-89	VFG047505	CVF838	Biotin metabolism	bioB biotin synthase	-	-	-	-
E12_GM003236	57.7	2.90E-110	VFG013286	CVF494	LOS	galE UDP-glucose 4-epimerase	-	-	-	-
E12_GM003241	50.2	2.30E-86	VFG044185	IA023	vulnibactin	VVA1298 phospho-2-dehydro-3-deoxyheptonate aldolase	-	-	-	-
E12_GM003247	40.4	6.80E-15	VFG039075	CVF799	OmpA	ompA peptidoglycan-associated lipoprotein precursor	-	-	-	-
E12_GM003272	40.2	3.50E-170	VFG021497	CVF022	Std	stdB fimbrial usher protein	-	-	-	-
E12_GM003273	41.3	5.20E-45	VFG018320	CVF023	Ste	steC hypothetical protein	-	-	-	-
E12_GM003292	66	0.00E+00	VFG041176	SS177	T6SS	SG1048 RHS family protein	-	-	-	-
E12_GM003299	40.7	3.20E-41	VFG009866	CVF333	MprA/B	mprA two component transcriptional regulator, winged helix family	-	-	-	-
E12_GM003307	99.3	1.90E-82	VFG000478	VF0113	Fur	fur transcriptional repressor of iron-responsive genes (Fur family) (ferric uptake regulator)	-	-	Repress the expression of iron-regulated genes; also required for acid-induced activation of atr genes	-
E12_GM003358	45.6	2.30E-32	VFG011228	CVF381	LPS-modifying enzyme	pagP lipid A palmitoyl transferase	-	-	-	-
E12_GM003386	99.2	1.20E-134	VFG012978	CVF477	Enterobactin synthesis	entA 2,3-dihydro-2,3-dihydroxybenzoate dehydrogenase, enterochelin biosynthesis	-	-	-	-
E12_GM003387	99.3	2.80E-167	VFG012980	CVF477	Enterobactin synthesis	entB 2,3-dihydro-2,3-dihydroxybenzoate synthetase, isochroismatase	-	-	-	-
E12_GM003388	98.7	0.00E+00	VFG012989	CVF477	Enterobactin synthesis	entE 2,3-dihydroxybenzoate-AMP ligase	-	-	-	-
E12_GM003389	99.7	9.40E-222	VFG012991	CVF477	Enterobactin synthesis	entC isochorismate hydroxymutase 2	-	-	-	-
E12_GM003390	99.4	1.30E-173	VFG000924	VF0228	Enterobactin	fepB ferrienterobactin ABC transporter periplasmic binding protein	An extremely effective iron chelator, with a formation constant for the iron complex of 1049. Fe3+ is coordinated by six catechol oxygens to form a metal chelate with a net negative charge of three	A 669-kDa catecholate (which contain catechol rings) that is synthesized by E. coli and S. typhimurium; Ferric enterobactin receptor FepA is a 724-residue integral outer membrane protein that transports ferric enterobactin into the periplasm; crystal structure of FepA: 1FEP	Iron uptake: the siderophore enterobactin imported through the FepA receptor and the FepBCDG system	-
E12_GM003391	99.5	1.70E-221	VFG044165	IA019	enterobactin	entS enterobactin exporter, iron-regulated	-	-	-	-
E12_GM003392	99.4	4.50E-172	VFG013028	CVF478	Enterobactin transport	fepD ferric enterobactin (enterochelin) transport protein	-	-	-	-
E12_GM003393	99.1	1.90E-170	VFG013037	CVF478	Enterobactin transport	fepG ferric enterobactin transport protein	-	-	-	-
E12_GM003394	100	2.00E-154	VFG013021	CVF478	Enterobactin transport	fepC ATP-binding component of ferric enterobactin transport	-	-	-	-
E12_GM003395	95.8	2.80E-199	VFG000927	VF0228	Enterobactin	fepE ferric enterobactin transport protein FepE	An extremely effective iron chelator, with a formation constant for the iron complex of 1049. Fe3+ is coordinated by six catechol oxygens to form a metal chelate with a net negative charge of three	A 669-kDa catecholate (which contain catechol rings) that is synthesized by E. coli and S. typhimurium; Ferric enterobactin receptor FepA is a 724-residue integral outer membrane protein that transports ferric enterobactin into the periplasm; crystal structure of FepA: 1FEP	Iron uptake: the siderophore enterobactin imported through the FepA receptor and the FepBCDG system	-
E12_GM003396	99.3	0.00E+00	VFG013002	CVF477	Enterobactin synthesis	entF ATP-dependent serine activating enzyme	-	-	-	-
E12_GM003397	45.8	5.50E-11	VFG026493	CVF315	Mycobactin	mbtH Conserved protein of unknown function, MbtH, possibly involved in the biogenesis of the hydroxyphenyloxazoline-containing siderophore mycobactins	-	-	-	-
E12_GM003398	96.3	1.90E-241	VFG044159	IA019	enterobactin	fes enterobactin/ferric enterobactin esterase	-	-	-	-
E12_GM003399	99.9	0.00E+00	VFG020175	CVF478	Enterobactin transport	fepA outer membrane receptor FepA	-	-	-	-
E12_GM003400	99.5	1.10E-120	VFG013004	CVF477	Enterobactin synthesis	entD enterochelin synthetase, component D	-	-	-	-
E12_GM003414	100	3.30E-247	VFG034663	CVF429	Invasion of brain endothelial cells (Ibes)	ibeB copper/silver efflux system protein CusC	-	-	-	-
E12_GM003415	44	9.80E-46	VFG027208	CVF333	MprA/B	mprA DNA-binding response regulator in two-component regulatory system	-	-	-	-
E12_GM003417	98.2	1.10E-304	VFG035845	CVF736	ACE T6SS	aec15 VgrE protein	-	-	-	-
E12_GM003433	71.9	8.70E-81	VFG000449	VF0102	Type 1 fimbriae	fimZ fimbrial protein Z	Chaperone-usher assembly pathway	-	The adhesin FimH mediates T3SS1-independent uptake in murine DCs.	-
E12_GM003434	64.9	1.20E-49	VFG042684	AI083	type 1 fimbriae	fimF major fimbrial subunit	-	-	-	-
E12_GM003435	70.3	1.20E-132	VFG042683	AI083	type 1 fimbriae	fimH fimbrial adhesin subunit	-	-	-	-
E12_GM003436	72.1	0.00E+00	VFG042682	AI083	type 1 fimbriae	fimD outer membrane usher protein	-	-	-	-
E12_GM003437	66.8	2.40E-81	VFG042681	AI083	type 1 fimbriae	fimC fimbrial chaperone protein	-	-	-	-
E12_GM003438	66.3	1.60E-59	VFG042679	AI083	type 1 fimbriae	fimA major fimbrial subunit	-	-	-	-
E12_GM003444	49.6	7.90E-62	VFG013326	CVF494	LOS	lpxH UDP-2,3 diacylglucosamine hydrolase	-	-	-	-
E12_GM003451	83.4	6.70E-171	VFG049124	VF0572	Allantion utilization	allD ureidoglycolate dehydrogenase	An allantoin utilization operon has been associated with hypervirulent K. pneumoniae strains that cause pyogenic liver abscesses.	-	Providing a nitrogen source to increase virulence in K. pneumoniae at certain sites of infection	Allantoin is a metabolic intermediate of purine degradation by various organisms including microbes and has been identified as a source of nitrogen in various bacterial species and as both a nitrogen source and a carbon source in K. pneumoniae.
E12_GM003452	80.7	9.90E-198	VFG049122	VF0572	Allantion utilization	allC allantoate amidohydrolase	An allantoin utilization operon has been associated with hypervirulent K. pneumoniae strains that cause pyogenic liver abscesses.	-	Providing a nitrogen source to increase virulence in K. pneumoniae at certain sites of infection	Allantoin is a metabolic intermediate of purine degradation by various organisms including microbes and has been identified as a source of nitrogen in various bacterial species and as both a nitrogen source and a carbon source in K. pneumoniae.
E12_GM003456	91.2	1.30E-246	VFG049120	VF0572	Allantion utilization	allB allantoinase	An allantoin utilization operon has been associated with hypervirulent K. pneumoniae strains that cause pyogenic liver abscesses.	-	Providing a nitrogen source to increase virulence in K. pneumoniae at certain sites of infection	Allantoin is a metabolic intermediate of purine degradation by various organisms including microbes and has been identified as a source of nitrogen in various bacterial species and as both a nitrogen source and a carbon source in K. pneumoniae.
E12_GM003461	86.1	2.90E-123	VFG049118	VF0572	Allantion utilization	allR DNA-binding transcriptional repressor AllR	An allantoin utilization operon has been associated with hypervirulent K. pneumoniae strains that cause pyogenic liver abscesses.	-	Providing a nitrogen source to increase virulence in K. pneumoniae at certain sites of infection	Allantoin is a metabolic intermediate of purine degradation by various organisms including microbes and has been identified as a source of nitrogen in various bacterial species and as both a nitrogen source and a carbon source in K. pneumoniae.
E12_GM003462	74.4	2.40E-70	VFG049116	VF0572	Allantion utilization	allA ureidoglycolate hydrolase	An allantoin utilization operon has been associated with hypervirulent K. pneumoniae strains that cause pyogenic liver abscesses.	-	Providing a nitrogen source to increase virulence in K. pneumoniae at certain sites of infection	Allantoin is a metabolic intermediate of purine degradation by various organisms including microbes and has been identified as a source of nitrogen in various bacterial species and as both a nitrogen source and a carbon source in K. pneumoniae.
E12_GM003463	73.8	1.90E-132	VFG049114	VF0572	Allantion utilization	allS DNA-binding transcriptional activator AllS	An allantoin utilization operon has been associated with hypervirulent K. pneumoniae strains that cause pyogenic liver abscesses.	-	Providing a nitrogen source to increase virulence in K. pneumoniae at certain sites of infection	Allantoin is a metabolic intermediate of purine degradation by various organisms including microbes and has been identified as a source of nitrogen in various bacterial species and as both a nitrogen source and a carbon source in K. pneumoniae.
E12_GM003469	71.6	0.00E+00	VFG049917	VF0579	T6SS	rhs/PAAR Type VI secretion system protein, PAAR family	-	-	Plays a role in interbacterial competition and host colonization	-
E12_GM003482	44.1	1.50E-128	VFG031407	CVF658	Copper exporter	ctpV Putative metal cation transporter P-type ATPase CtpV	-	-	-	-
E12_GM003483	44.1	1.90E-09	VFG016797	CVF607	Virulence-associated proteins	vapA1 Virulence-associated protein a	-	-	-	-
E12_GM003492	50.5	4.00E-93	VFG013202	CVF506	Heme biosynthesis	hemH Ferrochelatase	-	-	-	-
E12_GM003504	85.9	6.20E-189	VFG049126	CVF859	AcrAB	KOX_12990 RND family efflux transporter MFP subunit	-	-	-	-
E12_GM003505	91.5	0.00E+00	VFG049144	VF0568	AcrAB	acrB acriflavine resistance protein B	-	-	May mediate resistance against host-derived antimicrobial peptides; associated with antibiotic resistance	-
E12_GM003508	41.9	1.10E-10	VFG001306	VF0003	Capsule	cap8J capsular polysaccharide synthesis enzyme Cap8J	Produced by over 90% of Staphylococcus aureus strains. Two serotypes (5 and 8) predominate among clinical isolates of S. aureus from humans	-	Prevent phagocytosis	-
E12_GM003529	66.5	1.20E-71	VFG000077	VF0074	ClpP	clpP ATP-dependent Clp protease proteolytic subunit	21.6 kDa protein belongs to a family of proteases highly conserved in prokaryotes and eukaryotes	-	Serine protease involved in proteolysis and is required for growth under stress conditions	-
E12_GM003573	40.9	9.60E-41	VFG031730	CVF667	RegX3	regX3 DNA-binding response regulator RegX3	-	-	-	-
E12_GM003600	94.2	0.00E+00	VFG036009	CVF744	EhaB, AIDA-I type	ehaB structural protein	-	-	-	-
E12_GM003602	42.5	3.10E-61	VFG013197	CVF506	Heme biosynthesis	hemB Porphobilinogen synthase	-	-	-	-
E12_GM003605	41.5	3.90E-35	VFG013192	CVF501	Haemophilus iron transport locus	hitC ABC transporter related	-	-	-	-
E12_GM003612	42.5	1.50E-40	VFG030314	CVF649	MymA operon	adhD Putative zinc-type alcohol dehydrogenase AdhD (aldehyde reductase)	-	-	-	-
E12_GM003626	41.4	9.90E-11	VFG005938	CVF186	Capsule	epsH exopolysaccharide biosynthesis protein, acetyltransferase	-	-	-	-
E12_GM003637	41.3	7.50E-57	VFG038862	VF0474	Lateral flagella	lafK two-component system lateral flagellar response regulator	-	-	Inducible lateral peritrichous flagellar system is responsible for movement across solid surfaces or through viscous environments known as swarming motility; glycosylation of the lateral flagellin is essential for swarming motility over surfaces	-
E12_GM003659	99.8	0.00E+00	VFG035989	CVF743	EhaA, AIDA-I type	ehaA outer membrane autotransporter	-	-	-	-
E12_GM003667	60.1	6.40E-59	VFG042511	AI031	coli surface antigen CS18 (PCFO20)	fotT FotT	-	-	-	-
E12_GM003680	98.4	0.00E+00	VFG034556	CVF679	EaeH	eaeH adhesin	-	-	-	-
E12_GM003685	100	6.00E-99	VFG034382	CVF625	E. coli common pilus (ECP)	ecpR transcriptional regulator	-	-	-	-
E12_GM003686	100	2.00E-100	VFG034419	CVF625	E. coli common pilus (ECP)	ecpA fimbrillin MatB	-	-	-	-
E12_GM003687	100	9.70E-123	VFG018205	CVF625	E. coli common pilus (ECP)	ecpB predicted protein	-	-	-	-
E12_GM003688	99.9	0.00E+00	VFG034464	CVF625	E. coli common pilus (ECP)	ecpC outer membrane usher protein	-	-	-	-
E12_GM003689	99.8	0.00E+00	VFG034492	CVF625	E. coli common pilus (ECP)	ecpD hypothetical protein	-	-	-	-
E12_GM003690	100	5.40E-126	VFG034520	CVF625	E. coli common pilus (ECP)	ecpE chaperone	-	-	-	-
E12_GM003705	43	1.00E-12	VFG000765	VF0190	Per	perC/bfpW transcriptional regulator BfpW	PerA belongs to the XylS/AraC family of transcriptional regulators. The gene products of perB and perC represent cofactors that are required for full transcriptional activation of the bfp gene cluster	-	Up-regulates the expression of BFP and intimin and regulates Esps secretion in response to different environmental cues; activates the expression of ler, which then activates the expression of LEE2, LEE3, tir and LEE4 in a cascade fashion	-
E12_GM003719	61.7	3.10E-123	VFG043568	AI384	Hek	ompD outer membrane porin precursor	-	-	-	-
E12_GM003728	49.1	3.90E-59	VFG043246	AI146	lateral flagella	motB hypothetical protein	-	-	-	-
E12_GM003729	53.4	7.50E-161	VFG038861	VF0474	Lateral flagella	lfhA lateral flagellar biosynthesis protein	-	-	Inducible lateral peritrichous flagellar system is responsible for movement across solid surfaces or through viscous environments known as swarming motility; glycosylation of the lateral flagellin is essential for swarming motility over surfaces	-
E12_GM003737	75.5	5.90E-79	VFG013171	CVF494	LOS	gmhA/lpcA phosphoheptose isomerase	-	-	-	-
E12_GM003753	100	1.60E-87	VFG049898	VF0579	T6SS	hcp1/tssD1 type VI secretion system protein, Hcp family	-	-	Plays a role in interbacterial competition and host colonization	-
E12_GM003768	47.1	2.20E-35	VFG011816	CVF396	LOS	CFF8240_1415 D,D-heptose 1,7-bisphosphate phosphatase	-	-	-	-
E12_GM003771	67.5	3.30E-101	VFG045346	VF0513	IlpA	IlpA immunogenic lipoprotein A	-	-	Dual functions as an adhesin and an immunostimulant	A lipoprotein that stimulates production of proinflammatory cytokines via TLR2 in human monocytes; involved in bacterial adherence to host cells
E12_GM003790	63	9.40E-134	VFG013386	CVF494	LOS	lpxB lipid-A-disaccharide synthase	-	-	-	-
E12_GM003791	63.7	2.60E-82	VFG013393	CVF494	LOS	lpxA UDP-N-acetylglucosamine acyltransferase	-	-	-	-
E12_GM003792	46	1.70E-30	VFG011402	CVF383	LPS	fabZ (3R)-hydroxymyristoyl ACP dehydratase	-	-	-	-
E12_GM003793	60.5	3.60E-92	VFG013165	CVF494	LOS	lpxD UDP-3-O-(3-hydroxymyristoyl) glucosamine N-acyltransferase	-	-	-	-
E12_GM003796	48.1	2.00E-111	VFG015004	CVF523	Alginate regulation	mucP Peptidase M50, putative membrane-associated zinc metallopeptidase	-	-	-	-
E12_GM003798	46.1	4.70E-57	VFG045688	CVF618	Capsule	uppS undecaprenyl diphosphate synthase	-	-	-	-
E12_GM003809	40	1.50E-72	VFG014960	CVF523	Alginate regulation	mucD Peptidase S1C, Do	-	-	-	-
E12_GM003816	69.7	4.80E-179	VFG013618	CVF506	Heme biosynthesis	hemL glutamate-1-semialdehyde aminotransferase	-	-	-	-
E12_GM003819	43.7	4.90E-57	VFG044173	IA038	vibrioferrin	pvuE iron-dicitrate transporter ATP-binding subunit	-	-	-	-
E12_GM003832	61.4	1.10E-79	VFG018336	CVF019	Sta	staB hypothetical protein	-	-	-	-
E12_GM003833	62.2	0.00E+00	VFG021422	CVF019	Sta	staC putative outer membrane usher protein	-	-	-	-
E12_GM003834	47.2	1.80E-20	VFG018338	CVF019	Sta	staD hypothetical protein	-	-	-	-
E12_GM003835	41.7	1.70E-30	VFG018339	CVF019	Sta	staE hypothetical protein	-	-	-	-
E12_GM003839	48.2	7.40E-59	VFG009302	CVF305	Pantothenate synthesis	panC pantoate--beta-alanine ligase	-	-	-	-
E12_GM003840	51.2	9.50E-81	VFG017855	CVF049	Type IV pili	pilW putative transposase	-	-	-	-
E12_GM003841	52.2	1.60E-29	VFG022623	CVF305	Pantothenate synthesis	panD aspartate 1-decarboxylase precursor PanD	-	-	-	-
E12_GM003864	100	6.70E-80	VFG045950	CVF825	Hemorrhagic E.coli pilus (HCP)	O3M_20925 major pilin subunit	-	-	-	-
E12_GM003865	99.3	8.10E-265	VFG045974	CVF825	Hemorrhagic E.coli pilus (HCP)	hofB protein transport protein HofB-like protein	-	-	-	-
E12_GM003866	99.8	9.30E-225	VFG046022	CVF825	Hemorrhagic E.coli pilus (HCP)	hofC/hcpA assembly protein HofC in type IV pilin biogenesis, transmembrane protein	-	-	-	-
E12_GM003874	77.3	4.70E-136	VFG013414	CVF494	LOS	lpxC hypothetical protein	-	-	-	-
E12_GM003897	46.7	8.10E-44	VFG009376	CVF309	Leucine synthesis	leuD 3-isopropylmalate dehydratase, small subunit	-	-	-	-
E12_GM003903	40.3	1.50E-33	VFG006259	CVF197	ABC transporter	fbpC ABC transporter, ATP-binding protein, iron related	-	-	-	-
E12_GM003935	57.8	0.00E+00	VFG047710	CVF845	Pyrimidine biosynthesis	FN3523_0021 carbamoyl-phosphate synthase large chain	-	-	-	-
E12_GM003936	48.9	9.60E-93	VFG047720	CVF845	Pyrimidine biosynthesis	Fphi_0805 carbamoyl phosphate synthase small subunit	-	-	-	-
E12_GM003946	97.7	9.50E-245	VFG034857	CVF701	EspX1	espX1 T3SS effector-like protein EspX	-	-	-	-
E12_GM003947	59.6	2.80E-138	VFG018328	CVF021	Stc	stcC hypothetical protein	-	-	-	-
E12_GM003955	60.9	4.10E-198	VFG043573	AI392	Hsp70	CT396 molecular chaperone DnaK	-	-	-	-
E12_GM004016	67.9	6.00E-158	VFG043209	AI145	peritrichous flagella	cheD methyl-accepting chemotaxis protein CheD	-	-	-	-
E12_GM004026	44.4	1.70E-117	VFG044081	IA001	pyoverdine	pvcC paerucumarin biosynthesis protein PvcC	-	-	-	-
E12_GM004043	52.3	4.70E-86	VFG017855	CVF049	Type IV pili	pilW putative transposase	-	-	-	-
E12_GM004057	47.1	2.00E-19	VFG041219	SS187	CTS2	ctsD T6SS protein Cts2D	-	-	-	-
E12_GM004065	99	8.40E-170	VFG012323	CVF426	Type I fimbriae	fimH FimH protein precursor	-	-	-	-
E12_GM004066	100	1.10E-86	VFG012312	CVF426	Type I fimbriae	fimG minor component of type 1 fimbriae	-	-	-	-
E12_GM004067	100	7.20E-97	VFG012305	CVF426	Type I fimbriae	fimF minor component of type 1 fimbriae	-	-	-	-
E12_GM004068	99.9	0.00E+00	VFG033285	CVF426	Type I fimbriae	fimD outer membrane usher protein, type 1 fimbrial synthesis	-	-	-	-
E12_GM004069	100	6.30E-122	VFG033257	CVF426	Type I fimbriae	fimC chaperone FimC, periplasmic	-	-	-	-
E12_GM004070	100	2.00E-93	VFG012284	CVF426	Type I fimbriae	fimI fimbrial protein involved in type 1 pilus biosynthesis	-	-	-	-
E12_GM004071	94.5	1.00E-85	VFG033211	CVF426	Type I fimbriae	fimA major type 1 subunit fimbrin (pilin) FimA	-	-	-	-
E12_GM004072	99.5	1.80E-112	VFG000872	VF0221	Type 1 fimbriae	fimE Type 1 fimbriae Regulatory protein fimE	Mannose-sensitive (MSHA) fimbriae, the ability to hemagglutinate erythrocytes was blocked by the presence of mannose; the genes responsible for type I fimbriae are found in almost all subgroups of E.coli, not just in UPEC strains, but the fimbriae function as a virulence factor in the pathogenesis of E.coli UTI; Expression of type I fimbriae undergoes phase variation controlled at the transcripti…	FimC-FimH chaperone adhesin complex: 1QUN	Makes an important contribution to colonization of the bladder	FimH is the adhesin protein binding to mannose-containing glycoprotein receptors, known as uroplakins, which are located on the luminal surface of the bladder epithelial cells. This binding is followed by invasion of uroepithelia cells
E12_GM004073	100	6.50E-118	VFG012263	CVF426	Type I fimbriae	fimB tyrosine recombinase/inversion of on/off regulator of fimA	-	-	-	-
E12_GM004119	45	1.70E-70	VFG015903	CVF546	Phytotoxin phaseolotoxin	argK phaseolotoxin-insensitive ornithine carbamoyltransferase	-	-	-	-
E12_GM004125	43.9	3.10E-58	VFG047692	CVF845	Pyrimidine biosynthesis	FN3523_0020 aspartate carbamoyltransferase	-	-	-	-
E12_GM004129	52.6	2.40E-252	VFG018402	CVF005	Mg2+ transport	mgtB hypothetical protein	-	-	-	-
E12_GM004137	41.2	5.50E-23	VFG045476	VF0156	Dot/Icm	lpg0021 Dot/Icm type IV secretion system effector	14 genes share detectable homology to the tra/trb genes of col1b-P9 plasmid, a member of the IncI class of conjugal plasmids; the second type IV secretion apparatus lvh (Legionella vir homologs) system is poorly characterized. Its 11 genes are located on a genomic-island-like region. It might play a role in the efficiency of host cell infection by L. pneumophila grown at lower temperatures. Howev…	Majority of the dot/icm genes are predicted to encode membrane-associated proteins ;DotA is an integral cytoplasmic membrane protein with 8 membrane-spanning domains; IcmK and IcmB proteins are on bacterial surface; IcmQ, IcmS, IcmR, IcmW located in the bacterial cytoplasm; IcmS, IcmW, IvgA are chaperons; IcmX are periplasmic protein; RalF structure: 1XSZ	Allows survival and growth in macrophages, prevent phagosome acidification and lysosome fusion, essential for induction of apoptosis in human macrophages	Assemble and activate a type IV secretion system in the bacterial membrane that exports plasmid and virulence factors to inhibit the phago-lysosome fusion and reprogram the Legionella-bearing vacuole; IcmS was shown to bind members of the SidE family (SidE, SdeA, SdeB, SdeC) and to be required for the export of SdeA; IcmW interacted with and was required for the translocation of additional Dot/Ic…
E12_GM004150	60.4	1.20E-140	VFG038900	CVF792	Hemolysin HlyA	hlyA Hemolysin A	-	-	-	-
E12_GM004160	42.6	3.60E-39	VFG001864	VF0153	Mip	mip macrophage infectivity potentiator Mip	-	24-kDa surface protein forms a nonglobular, V-shaped homodimer. Each monomer of the homodimeric protein consists of an N-terminal dimerization module, a long connecting <alpha>-helix and a C-terminal PPIase domain; PDB code :1FD9	Necessary for intracellular survival	Belongs to the enzyme family of FK-506 binding proteins that exhibit the peptidyl-prolyl-cis/trans isomerase (PPIase) activity, catalyzes the isomerization of peptide bonds N-terminal to Pro residues
E12_GM004232	75.1	1.20E-219	VFG010484	CVF347	Hsp60	htpB 60 kDa chaperonin (Protein Cpn60)(groEL protein)(Heat shock protein B).	-	-	-	-
E12_GM004264	44.6	2.60E-121	VFG036816	CVF757	Phosphoethanolamine modification	lptA hypothetical protein	-	-	-	-
E12_GM004265	40.1	1.90E-33	VFG022935	CVF333	MprA/B	mprA two component response transcriptional regulatory protein MprA	-	-	-	-
E12_GM004309	88.2	3.10E-154	VFG034873	VF0191	TTSS	espX5 Type III secretion system effector EspX5	Encoded on the pathogenicity island known as the locus of enterocyte effacement (LEE)	-	Injects Tir and other effector molecules directly into the host cell. Effector molecules activate cell-signaling pathways, causing alterations in the host cell cytoskeleton and resulting in the depolymerization of actin and the loss of microvilli	-
E12_GM004337	87.8	9.30E-202	VFG034866	VF0191	TTSS	espX4 Type III secretion system effector EspX4	Encoded on the pathogenicity island known as the locus of enterocyte effacement (LEE)	-	Injects Tir and other effector molecules directly into the host cell. Effector molecules activate cell-signaling pathways, causing alterations in the host cell cytoskeleton and resulting in the depolymerization of actin and the loss of microvilli	-
E12_GM004341	52.7	1.00E-84	VFG030680	CVF651	Trehalose-recycling ABC transporter	sugC ABC transporter-like protein	-	-	-	-
E12_GM004348	43.6	3.40E-121	VFG007643	CVF282	Capsular polysaccharide	wbfB WbfB protein	-	-	-	-
E12_GM004352	77.6	5.70E-257	VFG013531	CVF495	Exopolysaccharide	pgi glucose-6-phosphate isomerase	-	-	-	-
E12_GM004362	40.5	8.00E-53	VFG049118	VF0572	Allantion utilization	allR DNA-binding transcriptional repressor AllR	An allantoin utilization operon has been associated with hypervirulent K. pneumoniae strains that cause pyogenic liver abscesses.	-	Providing a nitrogen source to increase virulence in K. pneumoniae at certain sites of infection	Allantoin is a metabolic intermediate of purine degradation by various organisms including microbes and has been identified as a source of nitrogen in various bacterial species and as both a nitrogen source and a carbon source in K. pneumoniae.
E12_GM004363	98.5	6.70E-231	VFG034777	CVF690	EspL4	espL4 T3SS effector-like protein EspL	-	-	-	-
E12_GM004366	62.3	2.00E-143	VFG001381	VF0253	Isocitrate lyase	icl Isocitrate lyase Icl (isocitrase) (isocitratase)	-	PDB code: 1F61	Required for persistent infection	Isocitrate lyase is the initial enzyme in the glyoxylate shunt, a secondary metabolic pathway that allows bacteria to utilize fatty acids as carbon and energy sources when the availability of primary carbon sources is limiting; Isocitrate lyase, in combination with malate synthase, catalyzes the conversion of isocitrate to malate, a reaction that allows maintenance of the TCA cycle and synthesize…
E12_GM004374	44.9	2.40E-96	VFG019760	CVF518	Type IV pili biosynthesis	pilR putative two-component system, response regulator	-	-	-	-
E12_GM004378	41.6	3.90E-14	VFG043551	AI354	histone-like protein (Hlp)/laminin-binding protein (LBP)	ML1683 histone-like protein	-	-	-	-
E12_GM004381	79.4	4.70E-164	VFG013612	CVF506	Heme biosynthesis	hemE uroporphyrinogen decarboxylase	-	-	-	-
E12_GM004386	41.6	9.80E-39	VFG044378	IA009	thioquinolobactin	qbsC QbsC	-	-	-	-
E12_GM004399	81.7	2.60E-195	VFG046459	CVF827	EF-Tu	Fphi_1039 elongation factor Tu	-	-	-	-
E12_GM004417	100	0.00E+00	VFG034703	CVF429	Invasion of brain endothelial cells (Ibes)	ibeC hypothetical protein	-	-	-	-
E12_GM004429	60.4	1.30E-248	VFG026887	CVF321	Catalase-peroxidase	katG catalase/peroxidase HPI	-	-	-	-
E12_GM004439	66.1	0.00E+00	VFG041176	SS177	T6SS	SG1048 RHS family protein	-	-	-	-
E12_GM004465	40.2	2.90E-37	VFG009859	CVF333	MprA/B	mprA hypothetical protein	-	-	-	-
E12_GM004471	43.4	1.70E-41	VFG001867	VF0169	SodB	sodB superoxide dismutase	-	-	A cytoplasmic iron superoxide dismutase; important for intracellular survival and transmission	-
E12_GM004517	50.2	4.10E-139	VFG009407	CVF311	Glutamine synthesis	glnA1 glutamine synthetase, type I	-	-	-	-
E12_GM004519	42.5	2.20E-89	VFG019760	CVF518	Type IV pili biosynthesis	pilR putative two-component system, response regulator	-	-	-	-
E12_GM004521	69.2	4.50E-191	VFG013205	CVF506	Heme biosynthesis	hemN oxygen-independent coproporphyrinogen III oxidase	-	-	-	-
E12_GM004535	45.8	1.80E-42	VFG013201	CVF506	Heme biosynthesis	hemG Protoporphyrinogen oxidase	-	-	-	-
E12_GM004584	62.8	2.90E-104	VFG013198	CVF506	Heme biosynthesis	hemC porphobilinogen deaminase	-	-	-	-
E12_GM004585	41.5	2.00E-44	VFG013199	CVF506	Heme biosynthesis	hemD Uroporphyrinogen III synthase HEM4	-	-	-	-
E12_GM004586	43.1	2.40E-47	VFG013206	CVF506	Heme biosynthesis	hemX protein of unknown function DUF513 hemX	-	-	-	-
E12_GM004595	41.8	1.90E-30	VFG037926	CVF775	Capsule	ABBFA_003451 spore coat polysaccharide biosynthesis protein spsC	-	-	-	-
E12_GM004597	75.2	1.60E-125	VFG048826	CVF854	Capsule	KPHS_35570 glucose-1-phosphate thymidylyltransferase	-	-	-	-
E12_GM004598	80.1	8.90E-171	VFG007659	CVF282	Capsular polysaccharide	rmlB dTDP-glucose 4,6-dehydratase	-	-	-	-
E12_GM004599	67.1	2.50E-164	VFG014138	CVF520	LPS O-antigen (P. aeruginosa)	orfH UDP-N-acetyl-D-mannosaminuronate dehydrogenase	-	-	-	-
E12_GM004600	72	1.00E-156	VFG007640	CVF282	Capsular polysaccharide	wbjD/wecB UDP-N-acetylglucosamine 2-epimerase	-	-	-	-
E12_GM004601	70.2	7.40E-138	VFG023778	CVF043	O-antigen	YE105_C0173 lipopolysaccharide biosynthesis protein WzzE	-	-	-	-
E12_GM004602	56.2	1.20E-98	VFG013509	CVF494	LOS	wecA undecaprenyl-phosphate alpha-N-acetylglucosaminyl 1-phosphate transferase	-	-	-	-
E12_GM004648	50.7	1.10E-123	VFG047265	CVF834	LPS	OOM_1046 UDP-N-acetylglucosamine pyrophosphorylase/glucosamine-1-phosphate	-	-	-	-
E12_GM004650	100	3.30E-103	VFG042590	AI047	Stg fimbriae	stgA StgA	-	-	-	-
E12_GM004651	100	2.00E-137	VFG042591	AI047	Stg fimbriae	stgB StgB	-	-	-	-
E12_GM004652	100	0.00E+00	VFG042592	AI047	Stg fimbriae	stgC StgC	-	-	-	-
E12_GM004653	98.6	6.80E-203	VFG042593	AI047	Stg fimbriae	stgD StgD	-	-	-	-
E12_GM000002	56.7	4.10E-108	VFG004049	CVF006	Mig-14	mig-14 putative transcriptional regulator	-	-	-	-
E12_GM000004	58.7	3.10E-106	VFG012928	CVF470	IcsP (SopA)	icsP/sopA IcsP (SopA)	-	-	-	-
E12_GM000007	95.6	9.50E-121	VFG012837	CVF465	Mxi-Spa TTSS effectors controlled by MxiE	ipaH2.5 invasion plasmid antigen, fragment	-	-	-	-
E12_GM000028	100	2.30E-217	VFG012515	CVF456	Salmochelin siderophore	iroB putative glucosyltransferase	-	-	-	-
E12_GM000029	99.5	0.00E+00	VFG012509	IA013	Salmochelin	iroC ATP binding cassette transporter	-	-	-	-
E12_GM000030	99.5	1.50E-241	VFG012508	IA014	Salmochelin	iroD IroD	-	-	-	-
E12_GM000031	99.4	4.70E-187	VFG012503	CVF456	Salmochelin siderophore	iroE IroE protein	-	-	-	-
E12_GM000032	100	0.00E+00	VFG012499	CVF456	Salmochelin siderophore	iroN IroN protein	-	-	-	-
E12_GM000035	50.9	2.70E-95	VFG044185	IA023	vulnibactin	VVA1298 phospho-2-dehydro-3-deoxyheptonate aldolase	-	-	-	-
E12_GM000053	40.2	9.90E-17	VFG042526	AI035	adhesive factor/rabbit 1 (AF/R1) pili	afrR transcriptional activator AfrR	-	-	-	-
E12_GM000111	52.9	9.90E-34	VFG042772	AI100	colonization factor antigen III, CFA/III (CS8)	cofT CofT	-	-	-	-
E12_GM000126	100	0.00E+00	VFG033951	CVF457	Aerobactin siderophore	iutA Ferric aerobactin receptor precusor IutA	-	-	-	-
E12_GM000127	100	1.60E-254	VFG033958	CVF457	Aerobactin siderophore	iucD L-lysine 6-monooxygenase	-	-	-	-
E12_GM000128	100	0.00E+00	VFG012522	CVF457	Aerobactin siderophore	iucC IucC	-	-	-	-
E12_GM000129	100	1.80E-194	VFG033993	CVF457	Aerobactin siderophore	iucB aerobactin siderophore biosynthesis protein IucB	-	-	-	-
E12_GM000130	100	0.00E+00	VFG012526	CVF457	Aerobactin siderophore	iucA IucA	-	-	-	-
E12_GM000134	100	1.50E-147	VFG012590	CVF459	Iron/manganese transport	sitD SitD	-	-	-	-
E12_GM000135	100	2.30E-153	VFG012585	CVF459	Iron/manganese transport	sitC SitC	-	-	-	-
E12_GM000136	100	2.70E-151	VFG034214	CVF459	Iron/manganese transport	sitB SitB protein, iron transport protein, ATP-binding component	-	-	-	-
E12_GM000137	100	6.90E-152	VFG012575	CVF459	Iron/manganese transport	sitA SitA	-	-	-	-
